# Supplementary material for: A Conway–Maxwell–Poisson-Binomial AR(1) Model for Bounded Time Series Data
Source: Entropy (Basel). 2023 Jan 7;25(1):126. doi: 10.3390/e25010126 (PMC9857646; doi:10.3390/e25010126)
Supplement: Supplementary file 1 [file entropy-25-00126-s001.zip]

Archive with 10 entries (10 files):
- Metadaten_Geographie_01981.txt
- Metadaten_Geraete_Niederschlagshoehe_01981.html
- Metadaten_Geraete_Niederschlagshoehe_01981.txt
- Metadaten_Geraete_Schneehoehe_01981.html
- Metadaten_Geraete_Schneehoehe_01981.txt
- Metadaten_Parameter_nieder_tag_01981.html
- Metadaten_Parameter_nieder_tag_01981.txt
- Metadaten_Stationsname_01981.html
- Metadaten_Stationsname_01981.txt
- produkt_nieder_tag_19620501_20171231_01981.txt
