# Supplementary material for: A Conway–Maxwell–Poisson-Binomial AR(1) Model for Bounded Time Series Data
Source: Entropy (Basel). 2023 Jan 7;25(1):126. doi: 10.3390/e25010126 (PMC9857646; doi:10.3390/e25010126)
Supplement: Supplementary file 1 [file entropy-25-00126-s001.zip › Metadaten_Geographie_01981.txt]

Stations_id	Stationshoehe	Geogr.Breite	Geogr.Laenge	von_datum	bis_datum	Stationsname
1981	1.00	53.5085	9.8727	19430301	19620430	Hamburg-Neuwiedenthal
1981	2.50	53.4774	9.8971	19620501	19800626	Hamburg-Neuwiedenthal
1981	2.50	53.4779	9.8974	19800627	20050228	Hamburg-Neuwiedenthal
1981	3.00	53.4777	9.8957	20050301		Hamburg-Neuwiedenthal
