# Supplementary material for: A Conway–Maxwell–Poisson-Binomial AR(1) Model for Bounded Time Series Data
Source: Entropy (Basel). 2023 Jan 7;25(1):126. doi: 10.3390/e25010126 (PMC9857646; doi:10.3390/e25010126)
Supplement: Supplementary file 1 [file entropy-25-00126-s001.zip › Metadaten_Geraete_Schneehoehe_01981.txt]

Stations_ID;Stationsname;Geo. Laenge [Grad];Geo. Breite [Grad];Stationshoehe [m];Geberhoehe ueber Grund [m];Von_Datum;Bis_Datum;Geraetetyp Name;Messverfahren;eor;
1981;Hamburg-Neuwiedenthal;;;;;;19990430;Gerätetyp unbekannt;Schneehöhenmessung, manuell;eor;
1981;Hamburg-Neuwiedenthal;9.9;53.48;2.5;;19990501;20050228;Schneepegel;Schneehöhenmessung, manuell;eor;
1981;Hamburg-Neuwiedenthal;9.9;53.48;3;;20050301;;Schneepegel;Schneehöhenmessung, manuell;eor;
generiert: 06.03.2018 --  Deutscher Wetterdienst  --
