# Supplementary material for: A Conway–Maxwell–Poisson-Binomial AR(1) Model for Bounded Time Series Data
Source: Entropy (Basel). 2023 Jan 7;25(1):126. doi: 10.3390/e25010126 (PMC9857646; doi:10.3390/e25010126)
Supplement: Supplementary file 1 [file entropy-25-00126-s001.zip › Metadaten_Parameter_nieder_tag_01981.txt]

Stations_ID;Von_Datum;Bis_Datum;Stationsname;Parameter;Parameterbeschreibung;Einheit;Datenquelle (Strukturversion=SV);Zusatz-Info;Besonderheiten;Literaturhinweis;eor;
1981;19620501;20050228;Hamburg-Neuwiedenthal;RS;tgl. Niederschlagshoehe Messnetz 6;mm;Niederschlagsdaten aus Niederschlagsroutine des DWD oder Vorgängerdienste bis Einrichtung Nst(A) oder Nst(k) (1 Termin ca 7 MOZ und Tagessummen);NBL:07:00-07:00 FT. GZ (bis 1990)  sonst 07:30 - 07:30 FT. GZ;;;eor;
1981;20050301;20180305;Hamburg-Neuwiedenthal;RS;tgl. Niederschlagshoehe Messnetz 6;mm;Niederschlagsdaten aus Niederschlagsroutine nach 01.04.2001 Terminwert und Tagessummen generiert aus SYNOP-Meldung des 06 UTC Termins;05:51 - 05:50 FT. UTC;;;eor;
1981;19620501;20050228;Hamburg-Neuwiedenthal;RSF;Kennung fuer die Art RS (24-stdg.) Messnetz 6;nummerischer Code;Niederschlagsdaten aus Niederschlagsroutine des DWD oder Vorgängerdienste bis Einrichtung Nst(A) oder Nst(k) (1 Termin ca 7 MOZ und Tagessummen);NBL:07:00 GZ (bis 1990)  sonst 07:30 GZ;;;eor;
1981;20050301;20180305;Hamburg-Neuwiedenthal;RSF;Kennung fuer die Art RS (24-stdg.) Messnetz 6;nummerischer Code;Niederschlagsdaten aus Niederschlagsroutine nach 01.04.2001 Terminwert und Tagessummen generiert aus SYNOP-Meldung des 06 UTC Termins;05:50 UTC;;;eor;
1981;19620501;20050228;Hamburg-Neuwiedenthal;SH_TAG;Schneehoehe Tageswert;cm;Niederschlagsdaten aus Niederschlagsroutine des DWD oder Vorgängerdienste bis Einrichtung Nst(A) oder Nst(k) (1 Termin ca 7 MOZ und Tagessummen);NBL:07:00 GZ (bis 1990)  sonst 07:30 GZ;;;eor;
1981;20050301;20180305;Hamburg-Neuwiedenthal;SH_TAG;Schneehoehe Tageswert;cm;Niederschlagsdaten aus Niederschlagsroutine nach 01.04.2001 Terminwert und Tagessummen generiert aus SYNOP-Meldung des 06 UTC Termins;05:50 UTC;;;eor;
Legende: FT  = Folgetag; GZ = Gesetzliche Zeit
generiert: 06.03.2018 --  Deutscher Wetterdienst  --
