# Supplementary material for: A Conway–Maxwell–Poisson-Binomial AR(1) Model for Bounded Time Series Data
Source: Entropy (Basel). 2023 Jan 7;25(1):126. doi: 10.3390/e25010126 (PMC9857646; doi:10.3390/e25010126)
Supplement: Supplementary file 1 [file entropy-25-00126-s001.zip › Metadaten_Stationsname_01981.txt]

Stations_ID;Stationsname;Von_Datum;Bis_Datum
  1981;Hamburg-Neuwiedenthal                   ;19430301;
