# Supplementary material for: A Conway–Maxwell–Poisson-Binomial AR(1) Model for Bounded Time Series Data
Source: Entropy (Basel). 2023 Jan 7;25(1):126. doi: 10.3390/e25010126 (PMC9857646; doi:10.3390/e25010126)
Supplement: Supplementary file 1 [file entropy-25-00126-s001.zip › produkt_nieder_tag_19620501_20171231_01981.txt]

STATIONS_ID	MESS_DATUM	QN_6	RS	RSF	SH_TAG	eor
1981	19620501	5	0.0	0	0	eor
1981	19620502	5	0.4	1	0	eor
1981	19620503	5	0.1	1	0	eor
1981	19620504	5	0.0	0	0	eor
1981	19620505	5	0.0	0	0	eor
1981	19620506	5	5.6	1	0	eor
1981	19620507	5	0.0	0	0	eor
1981	19620508	5	1.2	1	0	eor
1981	19620509	5	30.7	1	0	eor
1981	19620510	5	2.5	1	0	eor
1981	19620511	5	7.5	1	0	eor
1981	19620512	5	6.0	1	0	eor
1981	19620513	5	1.4	1	0	eor
1981	19620514	5	0.4	1	0	eor
1981	19620515	5	0.5	1	0	eor
1981	19620516	5	2.4	1	0	eor
1981	19620517	5	4.2	1	0	eor
1981	19620518	5	0.1	1	0	eor
1981	19620519	5	2.8	1	0	eor
1981	19620520	5	1.7	1	0	eor
1981	19620521	5	0.1	1	0	eor
1981	19620522	5	3.4	1	0	eor
1981	19620523	5	0.4	1	0	eor
1981	19620524	5	0.4	1	0	eor
1981	19620525	5	1.8	1	0	eor
1981	19620526	5	4.1	1	0	eor
1981	19620527	5	0.0	0	0	eor
1981	19620528	5	2.2	1	0	eor
1981	19620529	5	4.6	1	0	eor
1981	19620530	5	0.2	1	0	eor
1981	19620531	5	2.0	1	0	eor
1981	19620601	5	0.3	1	0	eor
1981	19620602	5	2.1	1	0	eor
1981	19620603	5	0.0	0	0	eor
1981	19620604	5	0.0	0	0	eor
1981	19620605	5	0.0	0	0	eor
1981	19620606	5	0.1	1	0	eor
1981	19620607	5	0.0	0	0	eor
1981	19620608	5	0.0	0	0	eor
1981	19620609	5	0.0	0	0	eor
1981	19620610	5	0.4	1	0	eor
1981	19620611	5	0.0	1	0	eor
1981	19620612	5	0.0	0	0	eor
1981	19620613	5	0.0	0	0	eor
1981	19620614	5	0.0	0	0	eor
1981	19620615	5	0.0	0	0	eor
1981	19620616	5	0.0	0	0	eor
1981	19620617	5	0.0	0	0	eor
1981	19620618	5	0.0	0	0	eor
1981	19620619	5	23.3	1	0	eor
1981	19620620	5	0.1	1	0	eor
1981	19620621	5	0.0	0	0	eor
1981	19620622	5	0.2	1	0	eor
1981	19620623	5	0.0	0	0	eor
1981	19620624	5	0.0	1	0	eor
1981	19620625	5	0.0	1	0	eor
1981	19620626	5	5.4	1	0	eor
1981	19620627	5	4.1	1	0	eor
1981	19620628	5	7.1	1	0	eor
1981	19620629	5	0.0	1	0	eor
1981	19620630	5	0.7	1	0	eor
1981	19620701	5	0.3	1	0	eor
1981	19620702	5	4.7	1	0	eor
1981	19620703	5	23.9	1	0	eor
1981	19620704	5	4.4	1	0	eor
1981	19620705	5	0.3	1	0	eor
1981	19620706	5	0.8	1	0	eor
1981	19620707	5	0.0	1	0	eor
1981	19620708	5	0.5	1	0	eor
1981	19620709	5	0.0	0	0	eor
1981	19620710	5	0.0	0	0	eor
1981	19620711	5	3.3	1	0	eor
1981	19620712	5	5.4	1	0	eor
1981	19620713	5	9.9	1	0	eor
1981	19620714	5	0.0	1	0	eor
1981	19620715	5	0.0	0	0	eor
1981	19620716	5	0.0	1	0	eor
1981	19620717	5	0.3	1	0	eor
1981	19620718	5	3.2	1	0	eor
1981	19620719	5	5.7	1	0	eor
1981	19620720	5	0.9	1	0	eor
1981	19620721	5	1.5	1	0	eor
1981	19620722	5	0.0	0	0	eor
1981	19620723	5	8.0	1	0	eor
1981	19620724	5	0.0	0	0	eor
1981	19620725	5	0.0	0	0	eor
1981	19620726	5	4.8	1	0	eor
1981	19620727	5	2.7	1	0	eor
1981	19620728	5	0.0	0	0	eor
1981	19620729	5	0.0	0	0	eor
1981	19620730	5	0.0	0	0	eor
1981	19620731	5	0.0	1	0	eor
1981	19620801	5	0.0	0	0	eor
1981	19620802	5	0.0	0	0	eor
1981	19620803	5	4.7	1	0	eor
1981	19620804	5	1.0	1	0	eor
1981	19620805	5	0.0	0	0	eor
1981	19620806	5	3.4	1	0	eor
1981	19620807	5	7.9	1	0	eor
1981	19620808	5	2.0	1	0	eor
1981	19620809	5	0.4	1	0	eor
1981	19620810	5	1.1	1	0	eor
1981	19620811	5	0.0	0	0	eor
1981	19620812	5	0.0	0	0	eor
1981	19620813	5	0.0	0	0	eor
1981	19620814	5	5.3	1	0	eor
1981	19620815	5	0.0	0	0	eor
1981	19620816	5	0.0	0	0	eor
1981	19620817	5	5.9	1	0	eor
1981	19620818	5	7.0	1	0	eor
1981	19620819	5	0.1	1	0	eor
1981	19620820	5	0.0	0	0	eor
1981	19620821	5	1.8	1	0	eor
1981	19620822	5	4.5	1	0	eor
1981	19620823	5	8.0	1	0	eor
1981	19620824	5	7.1	1	0	eor
1981	19620825	5	0.5	1	0	eor
1981	19620826	5	0.0	0	0	eor
1981	19620827	5	4.1	1	0	eor
1981	19620828	5	5.0	1	0	eor
1981	19620829	5	0.4	1	0	eor
1981	19620830	5	0.0	0	0	eor
1981	19620831	5	0.0	1	0	eor
1981	19620901	5	0.0	0	0	eor
1981	19620902	5	0.0	0	0	eor
1981	19620903	5	0.0	0	0	eor
1981	19620904	5	6.2	1	0	eor
1981	19620905	5	5.8	1	0	eor
1981	19620906	5	12.9	1	0	eor
1981	19620907	5	4.9	1	0	eor
1981	19620908	5	4.7	1	0	eor
1981	19620909	5	0.0	0	0	eor
1981	19620910	5	3.7	1	0	eor
1981	19620911	5	3.0	1	0	eor
1981	19620912	5	5.8	1	0	eor
1981	19620913	5	0.1	1	0	eor
1981	19620914	5	0.0	0	0	eor
1981	19620915	5	0.0	0	0	eor
1981	19620916	5	0.2	1	0	eor
1981	19620917	5	0.1	1	0	eor
1981	19620918	5	0.0	0	0	eor
1981	19620919	5	0.0	0	0	eor
1981	19620920	5	0.1	1	0	eor
1981	19620921	5	0.6	1	0	eor
1981	19620922	5	0.3	1	0	eor
1981	19620923	5	0.4	1	0	eor
1981	19620924	5	0.3	1	0	eor
1981	19620925	5	0.0	0	0	eor
1981	19620926	5	0.0	0	0	eor
1981	19620927	5	0.0	0	0	eor
1981	19620928	5	0.0	0	0	eor
1981	19620929	5	0.0	0	0	eor
1981	19620930	5	0.6	1	0	eor
1981	19621001	5	0.0	0	0	eor
1981	19621002	5	0.0	0	0	eor
1981	19621003	5	0.0	0	0	eor
1981	19621004	5	0.0	0	0	eor
1981	19621005	5	0.0	0	0	eor
1981	19621006	5	0.1	1	0	eor
1981	19621007	5	0.0	1	0	eor
1981	19621008	5	0.0	0	0	eor
1981	19621009	5	0.0	0	0	eor
1981	19621010	5	0.0	0	0	eor
1981	19621011	5	0.0	0	0	eor
1981	19621012	5	0.0	0	0	eor
1981	19621013	5	0.0	0	0	eor
1981	19621014	5	0.1	1	0	eor
1981	19621015	5	0.7	1	0	eor
1981	19621016	5	1.0	1	0	eor
1981	19621017	5	0.0	0	0	eor
1981	19621018	5	0.3	1	0	eor
1981	19621019	5	0.4	1	0	eor
1981	19621020	5	0.0	0	0	eor
1981	19621021	5	0.0	0	0	eor
1981	19621022	5	0.0	0	0	eor
1981	19621023	5	0.0	0	0	eor
1981	19621024	5	0.0	0	0	eor
1981	19621025	5	0.4	1	0	eor
1981	19621026	5	9.1	1	0	eor
1981	19621027	5	0.4	1	0	eor
1981	19621028	5	1.0	1	0	eor
1981	19621029	5	0.3	1	0	eor
1981	19621030	5	1.2	1	0	eor
1981	19621031	5	0.4	1	0	eor
1981	19621101	5	0.0	0	0	eor
1981	19621102	5	0.2	1	0	eor
1981	19621103	5	0.1	1	0	eor
1981	19621104	5	0.0	0	0	eor
1981	19621105	5	0.0	0	0	eor
1981	19621106	5	0.0	0	0	eor
1981	19621107	5	0.0	0	0	eor
1981	19621108	5	0.0	0	0	eor
1981	19621109	5	0.0	0	0	eor
1981	19621110	5	0.0	0	0	eor
1981	19621111	5	0.0	0	0	eor
1981	19621112	5	0.0	0	0	eor
1981	19621113	5	0.0	0	0	eor
1981	19621114	5	3.3	8	0	eor
1981	19621115	5	2.1	8	0	eor
1981	19621116	5	1.5	1	0	eor
1981	19621117	5	0.0	0	0	eor
1981	19621118	5	0.3	8	0	eor
1981	19621119	5	2.7	8	0	eor
1981	19621120	5	2.2	8	0	eor
1981	19621121	5	0.1	8	0	eor
1981	19621122	5	0.1	7	0	eor
1981	19621123	5	0.0	0	0	eor
1981	19621124	5	0.4	1	0	eor
1981	19621125	5	1.2	1	0	eor
1981	19621126	5	0.0	0	0	eor
1981	19621127	5	0.1	1	0	eor
1981	19621128	5	0.8	1	0	eor
1981	19621129	5	1.4	1	0	eor
1981	19621130	5	0.0	0	0	eor
1981	19621201	5	0.0	0	0	eor
1981	19621202	5	0.0	0	0	eor
1981	19621203	5	0.0	0	0	eor
1981	19621204	5	0.0	0	0	eor
1981	19621205	5	0.2	1	0	eor
1981	19621206	5	0.0	0	0	eor
1981	19621207	5	0.0	0	0	eor
1981	19621208	5	2.5	1	0	eor
1981	19621209	5	10.5	1	0	eor
1981	19621210	5	3.6	1	0	eor
1981	19621211	5	8.2	1	0	eor
1981	19621212	5	0.2	1	0	eor
1981	19621213	5	0.0	0	0	eor
1981	19621214	5	19.5	8	0	eor
1981	19621215	5	7.3	1	0	eor
1981	19621216	5	2.0	1	0	eor
1981	19621217	5	0.8	8	0	eor
1981	19621218	5	0.0	0	0	eor
1981	19621219	5	0.0	0	0	eor
1981	19621220	5	0.2	7	0	eor
1981	19621221	5	0.3	7	0	eor
1981	19621222	5	0.0	7	0	eor
1981	19621223	5	0.0	7	0	eor
1981	19621224	5	0.0	0	0	eor
1981	19621225	5	0.0	0	0	eor
1981	19621226	5	1.2	7	0	eor
1981	19621227	5	0.1	7	0	eor
1981	19621228	5	0.0	0	0	eor
1981	19621229	5	0.3	7	0	eor
1981	19621230	5	0.0	0	0	eor
1981	19621231	5	0.0	0	0	eor
1981	19630101	5	0.0	0	0	eor
1981	19630102	5	0.0	0	0	eor
1981	19630103	5	0.0	0	0	eor
1981	19630104	5	1.5	8	0	eor
1981	19630105	5	1.6	1	0	eor
1981	19630106	5	0.1	7	0	eor
1981	19630107	5	0.0	0	0	eor
1981	19630108	5	0.0	0	0	eor
1981	19630109	5	0.0	0	0	eor
1981	19630110	5	0.0	7	0	eor
1981	19630111	5	0.0	0	0	eor
1981	19630112	5	0.0	7	0	eor
1981	19630113	5	2.3	7	0	eor
1981	19630114	5	0.0	7	0	eor
1981	19630115	5	0.0	7	0	eor
1981	19630116	5	0.0	0	0	eor
1981	19630117	5	0.3	7	0	eor
1981	19630118	5	0.0	7	0	eor
1981	19630119	5	0.0	0	0	eor
1981	19630120	5	0.1	7	0	eor
1981	19630121	5	0.0	0	0	eor
1981	19630122	5	0.0	0	0	eor
1981	19630123	5	0.0	0	0	eor
1981	19630124	5	1.0	7	0	eor
1981	19630125	5	1.9	7	0	eor
1981	19630126	5	1.1	8	0	eor
1981	19630127	5	0.0	0	0	eor
1981	19630128	5	0.2	7	0	eor
1981	19630129	5	0.3	7	0	eor
1981	19630130	5	0.0	7	0	eor
1981	19630131	5	0.7	7	0	eor
1981	19630201	5	0.6	7	0	eor
1981	19630202	5	0.5	7	0	eor
1981	19630203	5	1.2	7	0	eor
1981	19630204	5	0.0	7	0	eor
1981	19630205	5	0.0	0	0	eor
1981	19630206	5	0.1	7	0	eor
1981	19630207	5	0.1	7	0	eor
1981	19630208	5	0.0	0	0	eor
1981	19630209	5	0.0	0	0	eor
1981	19630210	5	0.0	1	0	eor
1981	19630211	5	0.0	0	0	eor
1981	19630212	5	0.2	1	0	eor
1981	19630213	5	0.4	8	0	eor
1981	19630214	5	0.6	7	0	eor
1981	19630215	5	0.2	7	0	eor
1981	19630216	5	1.5	7	0	eor
1981	19630217	5	5.4	7	0	eor
1981	19630218	5	1.0	7	0	eor
1981	19630219	5	0.1	7	0	eor
1981	19630220	5	0.0	7	0	eor
1981	19630221	5	0.8	7	0	eor
1981	19630222	5	0.0	0	0	eor
1981	19630223	5	0.0	0	0	eor
1981	19630224	5	0.0	0	0	eor
1981	19630225	5	0.0	0	0	eor
1981	19630226	5	0.0	0	0	eor
1981	19630227	5	0.0	0	0	eor
1981	19630228	5	0.0	0	0	eor
1981	19630301	5	0.0	0	0	eor
1981	19630302	5	0.0	0	0	eor
1981	19630303	5	0.0	0	0	eor
1981	19630304	5	0.0	0	0	eor
1981	19630305	5	0.0	0	0	eor
1981	19630306	5	0.0	0	0	eor
1981	19630307	5	0.2	1	0	eor
1981	19630308	5	11.2	1	0	eor
1981	19630309	5	0.6	1	0	eor
1981	19630310	5	4.0	1	0	eor
1981	19630311	5	7.8	1	0	eor
1981	19630312	5	5.9	1	0	eor
1981	19630313	5	1.2	8	0	eor
1981	19630314	5	0.0	0	0	eor
1981	19630315	5	0.5	1	0	eor
1981	19630316	5	3.0	1	0	eor
1981	19630317	5	0.0	0	0	eor
1981	19630318	5	0.7	1	0	eor
1981	19630319	5	1.6	1	0	eor
1981	19630320	5	0.0	0	0	eor
1981	19630321	5	0.0	0	0	eor
1981	19630322	5	0.0	0	0	eor
1981	19630323	5	0.0	7	0	eor
1981	19630324	5	0.0	0	0	eor
1981	19630325	5	1.7	1	0	eor
1981	19630326	5	0.0	0	0	eor
1981	19630327	5	0.0	0	0	eor
1981	19630328	5	0.2	1	0	eor
1981	19630329	5	3.6	1	0	eor
1981	19630330	5	1.8	1	0	eor
1981	19630331	5	0.0	0	0	eor
1981	19630401	5	0.0	0	0	eor
1981	19630402	5	0.0	0	0	eor
1981	19630403	5	3.3	1	0	eor
1981	19630404	5	9.4	1	0	eor
1981	19630405	5	0.0	0	0	eor
1981	19630406	5	0.0	0	0	eor
1981	19630407	5	0.0	0	0	eor
1981	19630408	5	0.0	0	0	eor
1981	19630409	5	0.0	0	0	eor
1981	19630410	5	0.2	1	0	eor
1981	19630411	5	0.0	0	0	eor
1981	19630412	5	0.0	0	0	eor
1981	19630413	5	0.0	0	0	eor
1981	19630414	5	2.0	1	0	eor
1981	19630415	5	2.1	1	0	eor
1981	19630416	5	3.6	1	0	eor
1981	19630417	5	0.2	1	0	eor
1981	19630418	5	0.0	0	0	eor
1981	19630419	5	0.0	0	0	eor
1981	19630420	5	0.0	0	0	eor
1981	19630421	5	2.2	1	0	eor
1981	19630422	5	0.4	1	0	eor
1981	19630423	5	0.0	1	0	eor
1981	19630424	5	0.1	1	0	eor
1981	19630425	5	0.0	0	0	eor
1981	19630426	5	0.0	0	0	eor
1981	19630427	5	0.1	1	0	eor
1981	19630428	5	1.9	1	0	eor
1981	19630429	5	4.2	1	0	eor
1981	19630430	5	0.0	0	0	eor
1981	19630501	5	7.3	1	0	eor
1981	19630502	5	0.0	0	0	eor
1981	19630503	5	0.0	0	0	eor
1981	19630504	5	0.0	0	0	eor
1981	19630505	5	0.2	1	0	eor
1981	19630506	5	1.9	1	0	eor
1981	19630507	5	0.0	0	0	eor
1981	19630508	5	0.0	0	0	eor
1981	19630509	5	0.0	0	0	eor
1981	19630510	5	0.8	1	0	eor
1981	19630511	5	0.0	0	0	eor
1981	19630512	5	0.0	0	0	eor
1981	19630513	5	0.9	1	0	eor
1981	19630514	5	6.9	1	0	eor
1981	19630515	5	1.8	1	0	eor
1981	19630516	5	2.6	1	0	eor
1981	19630517	5	0.1	1	0	eor
1981	19630518	5	2.3	1	0	eor
1981	19630519	5	0.5	1	0	eor
1981	19630520	5	0.0	0	0	eor
1981	19630521	5	0.0	1	0	eor
1981	19630522	5	0.0	0	0	eor
1981	19630523	5	0.2	1	0	eor
1981	19630524	5	7.4	1	0	eor
1981	19630525	5	0.0	0	0	eor
1981	19630526	5	2.9	1	0	eor
1981	19630527	5	0.0	0	0	eor
1981	19630528	5	0.4	1	0	eor
1981	19630529	5	0.0	0	0	eor
1981	19630530	5	0.0	0	0	eor
1981	19630531	5	0.0	0	0	eor
1981	19630601	5	0.0	0	0	eor
1981	19630602	5	0.0	0	0	eor
1981	19630603	5	0.0	0	0	eor
1981	19630604	5	0.0	0	0	eor
1981	19630605	5	0.0	0	0	eor
1981	19630606	5	0.3	1	0	eor
1981	19630607	5	0.0	0	0	eor
1981	19630608	5	0.0	0	0	eor
1981	19630609	5	0.0	0	0	eor
1981	19630610	5	0.0	0	0	eor
1981	19630611	5	0.0	0	0	eor
1981	19630612	5	0.0	0	0	eor
1981	19630613	5	0.0	0	0	eor
1981	19630614	5	2.0	1	0	eor
1981	19630615	5	0.0	0	0	eor
1981	19630616	5	0.0	0	0	eor
1981	19630617	5	0.1	1	0	eor
1981	19630618	5	10.0	1	0	eor
1981	19630619	5	6.7	1	0	eor
1981	19630620	5	1.0	1	0	eor
1981	19630621	5	5.2	1	0	eor
1981	19630622	5	1.1	1	0	eor
1981	19630623	5	7.9	1	0	eor
1981	19630624	5	0.0	0	0	eor
1981	19630625	5	5.1	1	0	eor
1981	19630626	5	2.0	1	0	eor
1981	19630627	5	1.8	1	0	eor
1981	19630628	5	5.0	1	0	eor
1981	19630629	5	0.0	0	0	eor
1981	19630630	5	0.3	1	0	eor
1981	19630701	5	2.1	1	0	eor
1981	19630702	5	1.2	1	0	eor
1981	19630703	5	0.0	0	0	eor
1981	19630704	5	0.0	0	0	eor
1981	19630705	5	1.0	1	0	eor
1981	19630706	5	0.7	1	0	eor
1981	19630707	5	1.5	1	0	eor
1981	19630708	5	0.0	0	0	eor
1981	19630709	5	0.1	1	0	eor
1981	19630710	5	0.8	1	0	eor
1981	19630711	5	3.2	1	0	eor
1981	19630712	5	0.2	1	0	eor
1981	19630713	5	2.2	1	0	eor
1981	19630714	5	0.0	0	0	eor
1981	19630715	5	0.1	1	0	eor
1981	19630716	5	0.1	1	0	eor
1981	19630717	5	0.0	0	0	eor
1981	19630718	5	0.0	0	0	eor
1981	19630719	5	0.0	0	0	eor
1981	19630720	5	0.0	0	0	eor
1981	19630721	5	0.0	0	0	eor
1981	19630722	5	0.0	0	0	eor
1981	19630723	5	1.3	1	0	eor
1981	19630724	5	0.5	1	0	eor
1981	19630725	5	6.7	1	0	eor
1981	19630726	5	0.0	0	0	eor
1981	19630727	5	0.0	0	0	eor
1981	19630728	5	0.0	0	0	eor
1981	19630729	5	0.0	0	0	eor
1981	19630730	5	5.1	1	0	eor
1981	19630731	5	1.8	1	0	eor
1981	19630801	5	0.0	0	0	eor
1981	19630802	5	5.7	1	0	eor
1981	19630803	5	0.0	0	0	eor
1981	19630804	5	0.1	1	0	eor
1981	19630805	5	0.0	0	0	eor
1981	19630806	5	0.0	0	0	eor
1981	19630807	5	14.5	1	0	eor
1981	19630808	5	0.1	1	0	eor
1981	19630809	5	0.5	1	0	eor
1981	19630810	5	15.7	1	0	eor
1981	19630811	5	4.9	1	0	eor
1981	19630812	5	5.1	1	0	eor
1981	19630813	5	1.2	1	0	eor
1981	19630814	5	3.1	1	0	eor
1981	19630815	5	2.4	1	0	eor
1981	19630816	5	0.1	1	0	eor
1981	19630817	5	18.1	1	0	eor
1981	19630818	5	0.3	1	0	eor
1981	19630819	5	19.8	1	0	eor
1981	19630820	5	35.4	1	0	eor
1981	19630821	5	2.1	1	0	eor
1981	19630822	5	0.8	1	0	eor
1981	19630823	5	0.2	1	0	eor
1981	19630824	5	3.4	1	0	eor
1981	19630825	5	1.9	1	0	eor
1981	19630826	5	3.9	1	0	eor
1981	19630827	5	0.0	0	0	eor
1981	19630828	5	0.0	0	0	eor
1981	19630829	5	0.0	0	0	eor
1981	19630830	5	0.0	0	0	eor
1981	19630831	5	0.0	0	0	eor
1981	19630901	5	1.1	1	0	eor
1981	19630902	5	0.0	0	0	eor
1981	19630903	5	0.8	1	0	eor
1981	19630904	5	1.6	1	0	eor
1981	19630905	5	0.0	0	0	eor
1981	19630906	5	0.0	1	0	eor
1981	19630907	5	0.0	1	0	eor
1981	19630908	5	0.0	0	0	eor
1981	19630909	5	0.0	0	0	eor
1981	19630910	5	0.0	0	0	eor
1981	19630911	5	0.4	1	0	eor
1981	19630912	5	1.0	1	0	eor
1981	19630913	5	0.0	0	0	eor
1981	19630914	5	0.0	0	0	eor
1981	19630915	5	0.0	0	0	eor
1981	19630916	5	0.0	0	0	eor
1981	19630917	5	2.0	1	0	eor
1981	19630918	5	0.0	0	0	eor
1981	19630919	5	0.0	0	0	eor
1981	19630920	5	5.6	1	0	eor
1981	19630921	5	0.0	0	0	eor
1981	19630922	5	0.0	0	0	eor
1981	19630923	5	0.0	0	0	eor
1981	19630924	5	8.3	1	0	eor
1981	19630925	5	4.2	1	0	eor
1981	19630926	5	2.5	1	0	eor
1981	19630927	5	17.0	1	0	eor
1981	19630928	5	10.9	1	0	eor
1981	19630929	5	16.8	1	0	eor
1981	19630930	5	8.0	1	0	eor
1981	19631001	5	4.7	1	0	eor
1981	19631002	5	3.8	1	0	eor
1981	19631003	5	4.2	1	0	eor
1981	19631004	5	1.9	1	0	eor
1981	19631005	5	0.0	0	0	eor
1981	19631006	5	0.0	1	0	eor
1981	19631007	5	0.0	1	0	eor
1981	19631008	5	1.9	1	0	eor
1981	19631009	5	0.2	1	0	eor
1981	19631010	5	1.2	1	0	eor
1981	19631011	5	0.0	0	0	eor
1981	19631012	5	0.0	0	0	eor
1981	19631013	5	10.1	1	0	eor
1981	19631014	5	1.6	1	0	eor
1981	19631015	5	0.4	1	0	eor
1981	19631016	5	0.0	0	0	eor
1981	19631017	5	0.0	0	0	eor
1981	19631018	5	0.0	0	0	eor
1981	19631019	5	0.0	0	0	eor
1981	19631020	5	1.5	1	0	eor
1981	19631021	5	0.1	1	0	eor
1981	19631022	5	1.8	1	0	eor
1981	19631023	5	0.4	1	0	eor
1981	19631024	5	0.0	1	0	eor
1981	19631025	5	0.0	0	0	eor
1981	19631026	5	0.1	1	0	eor
1981	19631027	5	0.0	1	0	eor
1981	19631028	5	0.0	0	0	eor
1981	19631029	5	0.1	1	0	eor
1981	19631030	5	0.0	0	0	eor
1981	19631031	5	0.0	0	0	eor
1981	19631101	5	0.0	0	0	eor
1981	19631102	5	0.0	0	0	eor
1981	19631103	5	0.3	1	0	eor
1981	19631104	5	0.7	1	0	eor
1981	19631105	5	0.3	1	0	eor
1981	19631106	5	4.0	1	0	eor
1981	19631107	5	2.9	1	0	eor
1981	19631108	5	10.1	1	0	eor
1981	19631109	5	0.0	0	0	eor
1981	19631110	5	6.9	1	0	eor
1981	19631111	5	3.4	1	0	eor
1981	19631112	5	1.5	1	0	eor
1981	19631113	5	2.7	1	0	eor
1981	19631114	5	0.4	1	0	eor
1981	19631115	5	7.9	1	0	eor
1981	19631116	5	0.0	0	0	eor
1981	19631117	5	7.0	1	0	eor
1981	19631118	5	26.3	1	0	eor
1981	19631119	5	13.7	1	0	eor
1981	19631120	5	1.3	1	0	eor
1981	19631121	5	9.9	1	0	eor
1981	19631122	5	4.1	1	0	eor
1981	19631123	5	1.3	1	0	eor
1981	19631124	5	0.0	0	0	eor
1981	19631125	5	0.0	0	0	eor
1981	19631126	5	2.2	1	0	eor
1981	19631127	5	1.0	1	0	eor
1981	19631128	5	0.0	0	0	eor
1981	19631129	5	0.0	0	0	eor
1981	19631130	5	0.0	0	0	eor
1981	19631201	5	0.0	0	0	eor
1981	19631202	5	0.0	0	0	eor
1981	19631203	5	0.0	0	0	eor
1981	19631204	5	0.0	0	0	eor
1981	19631205	5	0.0	0	0	eor
1981	19631206	5	0.0	0	0	eor
1981	19631207	5	0.3	8	0	eor
1981	19631208	5	0.0	0	0	eor
1981	19631209	5	0.0	0	0	eor
1981	19631210	5	0.0	1	0	eor
1981	19631211	5	0.3	7	0	eor
1981	19631212	5	4.2	8	0	eor
1981	19631213	5	1.2	7	12	eor
1981	19631214	5	0.0	0	15	eor
1981	19631215	5	0.0	0	12	eor
1981	19631216	5	0.3	7	9	eor
1981	19631217	5	0.3	7	8	eor
1981	19631218	5	2.0	7	9	eor
1981	19631219	5	1.5	7	9	eor
1981	19631220	5	0.0	0	12	eor
1981	19631221	5	0.0	0	12	eor
1981	19631222	5	0.0	0	11	eor
1981	19631223	5	0.0	0	10	eor
1981	19631224	5	0.0	0	10	eor
1981	19631225	5	0.0	0	9	eor
1981	19631226	5	4.9	1	5	eor
1981	19631227	5	0.0	0	0	eor
1981	19631228	5	0.0	0	0	eor
1981	19631229	5	0.0	0	0	eor
1981	19631230	5	0.0	0	0	eor
1981	19631231	5	0.3	1	0	eor
1981	19640101	5	0.0	0	0	eor
1981	19640102	5	0.0	0	0	eor
1981	19640103	5	0.0	0	0	eor
1981	19640104	5	0.1	1	0	eor
1981	19640105	5	1.8	8	0	eor
1981	19640106	5	2.6	1	0	eor
1981	19640107	5	1.3	1	0	eor
1981	19640108	5	0.2	8	0	eor
1981	19640109	5	0.1	7	0	eor
1981	19640110	5	0.0	7	0	eor
1981	19640111	5	0.0	0	0	eor
1981	19640112	5	0.0	0	0	eor
1981	19640113	5	0.0	0	0	eor
1981	19640114	5	0.0	0	0	eor
1981	19640115	5	0.0	0	0	eor
1981	19640116	5	0.0	0	0	eor
1981	19640117	5	0.0	0	0	eor
1981	19640118	5	0.0	0	0	eor
1981	19640119	5	0.0	0	0	eor
1981	19640120	5	0.0	0	0	eor
1981	19640121	5	0.0	1	0	eor
1981	19640122	5	0.0	1	0	eor
1981	19640123	5	0.0	1	0	eor
1981	19640124	5	0.2	1	0	eor
1981	19640125	5	5.2	1	0	eor
1981	19640126	5	7.3	1	0	eor
1981	19640127	5	0.8	1	0	eor
1981	19640128	5	0.1	1	0	eor
1981	19640129	5	0.4	1	0	eor
1981	19640130	5	2.4	1	0	eor
1981	19640131	5	1.2	1	0	eor
1981	19640201	5	0.9	1	0	eor
1981	19640202	5	0.7	1	0	eor
1981	19640203	5	3.6	1	0	eor
1981	19640204	5	1.7	1	0	eor
1981	19640205	5	1.3	8	0	eor
1981	19640206	5	0.2	7	0	eor
1981	19640207	5	2.8	8	0	eor
1981	19640208	5	0.1	1	0	eor
1981	19640209	5	0.0	0	0	eor
1981	19640210	5	7.6	1	0	eor
1981	19640211	5	0.3	8	0	eor
1981	19640212	5	1.6	1	0	eor
1981	19640213	5	0.0	0	0	eor
1981	19640214	5	0.0	0	0	eor
1981	19640215	5	0.0	0	0	eor
1981	19640216	5	0.0	7	0	eor
1981	19640217	5	0.5	7	0	eor
1981	19640218	5	0.8	7	3	eor
1981	19640219	5	0.0	0	5	eor
1981	19640220	5	0.0	0	5	eor
1981	19640221	5	0.0	7	4	eor
1981	19640222	5	0.0	0	0	eor
1981	19640223	5	0.6	1	0	eor
1981	19640224	5	0.8	1	0	eor
1981	19640225	5	0.0	0	0	eor
1981	19640226	5	0.0	0	0	eor
1981	19640227	5	5.5	1	0	eor
1981	19640228	5	0.3	1	0	eor
1981	19640229	5	0.0	0	0	eor
1981	19640301	5	0.0	0	0	eor
1981	19640302	5	0.0	0	0	eor
1981	19640303	5	0.0	0	0	eor
1981	19640304	5	0.2	7	0	eor
1981	19640305	5	0.0	7	0	eor
1981	19640306	5	0.0	7	0	eor
1981	19640307	5	0.0	0	0	eor
1981	19640308	5	0.0	0	0	eor
1981	19640309	5	0.0	0	0	eor
1981	19640310	5	0.0	0	0	eor
1981	19640311	5	0.0	0	0	eor
1981	19640312	5	0.0	0	0	eor
1981	19640313	5	0.0	0	0	eor
1981	19640314	5	0.0	0	0	eor
1981	19640315	5	0.0	0	0	eor
1981	19640316	5	0.0	7	0	eor
1981	19640317	5	0.0	7	0	eor
1981	19640318	5	0.0	7	0	eor
1981	19640319	5	1.1	1	0	eor
1981	19640320	5	1.5	1	0	eor
1981	19640321	5	0.6	1	0	eor
1981	19640322	5	0.0	1	0	eor
1981	19640323	5	0.0	0	0	eor
1981	19640324	5	0.0	0	0	eor
1981	19640325	5	2.1	1	0	eor
1981	19640326	5	0.0	0	0	eor
1981	19640327	5	0.0	0	0	eor
1981	19640328	5	4.9	8	0	eor
1981	19640329	5	9.2	8	0	eor
1981	19640330	5	2.5	8	0	eor
1981	19640331	5	0.0	0	0	eor
1981	19640401	5	1.7	8	0	eor
1981	19640402	5	5.2	8	0	eor
1981	19640403	5	1.9	1	0	eor
1981	19640404	5	0.8	1	0	eor
1981	19640405	5	0.4	7	0	eor
1981	19640406	5	0.1	8	0	eor
1981	19640407	5	1.8	1	0	eor
1981	19640408	5	1.0	1	0	eor
1981	19640409	5	0.0	0	0	eor
1981	19640410	5	0.0	0	0	eor
1981	19640411	5	0.0	0	0	eor
1981	19640412	5	6.8	1	0	eor
1981	19640413	5	1.0	1	0	eor
1981	19640414	5	2.8	1	0	eor
1981	19640415	5	0.0	0	0	eor
1981	19640416	5	0.0	0	0	eor
1981	19640417	5	0.0	0	0	eor
1981	19640418	5	0.0	0	0	eor
1981	19640419	5	0.0	0	0	eor
1981	19640420	5	0.0	1	0	eor
1981	19640421	5	0.0	0	0	eor
1981	19640422	5	1.1	1	0	eor
1981	19640423	5	0.1	1	0	eor
1981	19640424	5	0.0	0	0	eor
1981	19640425	5	0.0	0	0	eor
1981	19640426	5	0.0	0	0	eor
1981	19640427	5	0.0	0	0	eor
1981	19640428	5	13.7	1	0	eor
1981	19640429	5	5.3	1	0	eor
1981	19640430	5	0.0	1	0	eor
1981	19640501	5	5.7	1	0	eor
1981	19640502	5	2.4	1	0	eor
1981	19640503	5	8.3	1	0	eor
1981	19640504	5	8.8	1	0	eor
1981	19640505	5	0.0	0	0	eor
1981	19640506	5	0.0	0	0	eor
1981	19640507	5	0.9	1	0	eor
1981	19640508	5	0.0	0	0	eor
1981	19640509	5	0.0	0	0	eor
1981	19640510	5	0.2	1	0	eor
1981	19640511	5	1.6	1	0	eor
1981	19640512	5	0.0	0	0	eor
1981	19640513	5	10.0	1	0	eor
1981	19640514	5	0.4	1	0	eor
1981	19640515	5	0.0	0	0	eor
1981	19640516	5	0.0	0	0	eor
1981	19640517	5	0.0	0	0	eor
1981	19640518	5	2.2	1	0	eor
1981	19640519	5	0.0	0	0	eor
1981	19640520	5	2.6	1	0	eor
1981	19640521	5	0.0	0	0	eor
1981	19640522	5	0.0	0	0	eor
1981	19640523	5	0.0	0	0	eor
1981	19640524	5	0.0	0	0	eor
1981	19640525	5	0.0	0	0	eor
1981	19640526	5	0.0	0	0	eor
1981	19640527	5	10.8	1	0	eor
1981	19640528	5	0.0	0	0	eor
1981	19640529	5	0.0	0	0	eor
1981	19640530	5	0.0	0	0	eor
1981	19640531	5	7.2	1	0	eor
1981	19640601	5	0.1	1	0	eor
1981	19640602	5	4.5	1	0	eor
1981	19640603	5	0.2	1	0	eor
1981	19640604	5	0.0	0	0	eor
1981	19640605	5	0.0	0	0	eor
1981	19640606	5	0.0	0	0	eor
1981	19640607	5	4.0	1	0	eor
1981	19640608	5	0.4	1	0	eor
1981	19640609	5	0.0	0	0	eor
1981	19640610	5	0.0	0	0	eor
1981	19640611	5	0.0	0	0	eor
1981	19640612	5	0.0	0	0	eor
1981	19640613	5	0.0	0	0	eor
1981	19640614	5	0.0	1	0	eor
1981	19640615	5	0.1	1	0	eor
1981	19640616	5	0.0	0	0	eor
1981	19640617	5	0.0	0	0	eor
1981	19640618	5	0.0	0	0	eor
1981	19640619	5	0.3	1	0	eor
1981	19640620	5	2.6	1	0	eor
1981	19640621	5	14.1	1	0	eor
1981	19640622	5	6.9	1	0	eor
1981	19640623	5	0.1	1	0	eor
1981	19640624	5	0.0	0	0	eor
1981	19640625	5	0.0	0	0	eor
1981	19640626	5	0.0	0	0	eor
1981	19640627	5	0.0	0	0	eor
1981	19640628	5	0.4	1	0	eor
1981	19640629	5	6.0	1	0	eor
1981	19640630	5	6.9	1	0	eor
1981	19640701	5	4.7	1	0	eor
1981	19640702	5	0.0	0	0	eor
1981	19640703	5	0.9	1	0	eor
1981	19640704	5	1.3	1	0	eor
1981	19640705	5	3.1	1	0	eor
1981	19640706	5	0.0	0	0	eor
1981	19640707	5	0.0	0	0	eor
1981	19640708	5	2.1	1	0	eor
1981	19640709	5	1.6	1	0	eor
1981	19640710	5	10.2	1	0	eor
1981	19640711	5	2.3	1	0	eor
1981	19640712	5	1.1	1	0	eor
1981	19640713	5	0.0	0	0	eor
1981	19640714	5	0.0	0	0	eor
1981	19640715	5	9.6	1	0	eor
1981	19640716	5	0.8	1	0	eor
1981	19640717	5	0.0	0	0	eor
1981	19640718	5	0.0	0	0	eor
1981	19640719	5	0.0	1	0	eor
1981	19640720	5	0.0	0	0	eor
1981	19640721	5	2.5	1	0	eor
1981	19640722	5	0.0	0	0	eor
1981	19640723	5	0.7	1	0	eor
1981	19640724	5	1.0	1	0	eor
1981	19640725	5	0.0	0	0	eor
1981	19640726	5	0.0	0	0	eor
1981	19640727	5	0.0	0	0	eor
1981	19640728	5	0.0	0	0	eor
1981	19640729	5	0.0	0	0	eor
1981	19640730	5	0.0	0	0	eor
1981	19640731	5	0.5	1	0	eor
1981	19640801	5	7.8	1	0	eor
1981	19640802	5	2.8	1	0	eor
1981	19640803	5	0.0	0	0	eor
1981	19640804	5	0.0	0	0	eor
1981	19640805	5	0.0	0	0	eor
1981	19640806	5	0.0	0	0	eor
1981	19640807	5	7.6	1	0	eor
1981	19640808	5	3.7	1	0	eor
1981	19640809	5	0.2	1	0	eor
1981	19640810	5	0.4	1	0	eor
1981	19640811	5	7.0	1	0	eor
1981	19640812	5	30.1	1	0	eor
1981	19640813	5	2.4	1	0	eor
1981	19640814	5	0.0	0	0	eor
1981	19640815	5	0.0	0	0	eor
1981	19640816	5	0.0	0	0	eor
1981	19640817	5	0.3	1	0	eor
1981	19640818	5	3.5	1	0	eor
1981	19640819	5	10.0	1	0	eor
1981	19640820	5	1.5	1	0	eor
1981	19640821	5	0.2	1	0	eor
1981	19640822	5	0.0	0	0	eor
1981	19640823	5	0.0	0	0	eor
1981	19640824	5	3.7	1	0	eor
1981	19640825	5	0.0	0	0	eor
1981	19640826	5	0.0	0	0	eor
1981	19640827	5	0.0	0	0	eor
1981	19640828	5	7.6	1	0	eor
1981	19640829	5	0.1	1	0	eor
1981	19640830	5	3.2	1	0	eor
1981	19640831	5	0.0	0	0	eor
1981	19640901	5	0.0	0	0	eor
1981	19640902	5	0.0	0	0	eor
1981	19640903	5	0.0	0	0	eor
1981	19640904	5	0.0	0	0	eor
1981	19640905	5	0.0	0	0	eor
1981	19640906	5	8.8	1	0	eor
1981	19640907	5	0.8	1	0	eor
1981	19640908	5	1.5	1	0	eor
1981	19640909	5	5.9	1	0	eor
1981	19640910	5	0.5	1	0	eor
1981	19640911	5	0.0	0	0	eor
1981	19640912	5	0.0	0	0	eor
1981	19640913	5	0.0	0	0	eor
1981	19640914	5	0.0	0	0	eor
1981	19640915	5	5.5	1	0	eor
1981	19640916	5	5.0	1	0	eor
1981	19640917	5	5.5	1	0	eor
1981	19640918	5	13.1	1	0	eor
1981	19640919	5	3.2	1	0	eor
1981	19640920	5	9.5	1	0	eor
1981	19640921	5	5.0	1	0	eor
1981	19640922	5	0.0	0	0	eor
1981	19640923	5	0.0	0	0	eor
1981	19640924	5	0.0	0	0	eor
1981	19640925	5	0.0	0	0	eor
1981	19640926	5	0.0	1	0	eor
1981	19640927	5	0.2	1	0	eor
1981	19640928	5	0.0	0	0	eor
1981	19640929	5	0.0	0	0	eor
1981	19640930	5	0.0	0	0	eor
1981	19641001	5	0.0	0	0	eor
1981	19641002	5	0.0	0	0	eor
1981	19641003	5	0.0	0	0	eor
1981	19641004	5	0.0	0	0	eor
1981	19641005	5	0.0	0	0	eor
1981	19641006	5	0.9	1	0	eor
1981	19641007	5	10.0	1	0	eor
1981	19641008	5	0.4	1	0	eor
1981	19641009	5	1.4	1	0	eor
1981	19641010	5	5.8	1	0	eor
1981	19641011	5	4.2	1	0	eor
1981	19641012	5	0.5	1	0	eor
1981	19641013	5	0.0	0	0	eor
1981	19641014	5	0.0	0	0	eor
1981	19641015	5	1.9	1	0	eor
1981	19641016	5	14.1	1	0	eor
1981	19641017	5	2.7	1	0	eor
1981	19641018	5	0.6	1	0	eor
1981	19641019	5	0.0	1	0	eor
1981	19641020	5	0.1	1	0	eor
1981	19641021	5	0.1	1	0	eor
1981	19641022	5	1.5	1	0	eor
1981	19641023	5	5.3	1	0	eor
1981	19641024	5	0.3	1	0	eor
1981	19641025	5	0.2	1	0	eor
1981	19641026	5	0.0	0	0	eor
1981	19641027	5	0.0	0	0	eor
1981	19641028	5	0.0	0	0	eor
1981	19641029	5	0.0	1	0	eor
1981	19641030	5	0.3	1	0	eor
1981	19641031	5	0.0	1	0	eor
1981	19641101	5	0.0	1	0	eor
1981	19641102	5	3.6	1	0	eor
1981	19641103	5	0.0	1	0	eor
1981	19641104	5	0.0	0	0	eor
1981	19641105	5	0.0	0	0	eor
1981	19641106	5	0.0	0	0	eor
1981	19641107	5	0.0	0	0	eor
1981	19641108	5	0.0	0	0	eor
1981	19641109	5	0.0	0	0	eor
1981	19641110	5	0.0	0	0	eor
1981	19641111	5	0.0	0	0	eor
1981	19641112	5	0.6	1	0	eor
1981	19641113	5	1.7	1	0	eor
1981	19641114	5	3.5	1	0	eor
1981	19641115	5	2.5	1	0	eor
1981	19641116	5	5.1	1	0	eor
1981	19641117	5	0.5	1	0	eor
1981	19641118	5	1.4	1	0	eor
1981	19641119	5	1.8	1	0	eor
1981	19641120	5	0.8	1	0	eor
1981	19641121	5	0.0	1	0	eor
1981	19641122	5	0.1	1	0	eor
1981	19641123	5	0.7	1	0	eor
1981	19641124	5	2.9	1	0	eor
1981	19641125	5	1.6	1	0	eor
1981	19641126	5	0.0	0	0	eor
1981	19641127	5	3.3	1	0	eor
1981	19641128	5	0.0	0	0	eor
1981	19641129	5	0.0	0	0	eor
1981	19641130	5	0.0	0	0	eor
1981	19641201	5	0.0	7	0	eor
1981	19641202	5	1.8	7	0	eor
1981	19641203	5	5.0	7	3	eor
1981	19641204	5	0.2	7	4	eor
1981	19641205	5	1.1	1	3	eor
1981	19641206	5	2.9	1	1	eor
1981	19641207	5	0.5	1	0	eor
1981	19641208	5	1.1	1	0	eor
1981	19641209	5	0.2	1	0	eor
1981	19641210	5	0.0	0	0	eor
1981	19641211	5	0.5	1	0	eor
1981	19641212	5	4.9	1	0	eor
1981	19641213	5	5.4	1	0	eor
1981	19641214	5	1.5	1	0	eor
1981	19641215	5	1.0	1	0	eor
1981	19641216	5	0.7	1	0	eor
1981	19641217	5	1.0	1	0	eor
1981	19641218	5	0.0	1	0	eor
1981	19641219	5	0.0	0	0	eor
1981	19641220	5	1.4	7	0	eor
1981	19641221	5	0.4	7	2	eor
1981	19641222	5	0.0	0	2	eor
1981	19641223	5	0.0	0	1	eor
1981	19641224	5	0.2	7	0	eor
1981	19641225	5	1.8	7	1	eor
1981	19641226	5	0.0	0	5	eor
1981	19641227	5	0.0	7	4	eor
1981	19641228	5	0.4	7	3	eor
1981	19641229	5	0.1	7	3	eor
1981	19641230	5	3.2	8	3	eor
1981	19641231	5	3.9	1	0	eor
1981	19650101	5	0.0	0	0	eor
1981	19650102	5	0.1	1	0	eor
1981	19650103	5	0.0	0	0	eor
1981	19650104	5	0.1	1	0	eor
1981	19650105	5	12.2	1	0	eor
1981	19650106	5	3.3	1	0	eor
1981	19650107	5	4.1	1	0	eor
1981	19650108	5	4.0	1	0	eor
1981	19650109	5	8.9	1	0	eor
1981	19650110	5	0.9	1	0	eor
1981	19650111	5	0.0	0	0	eor
1981	19650112	5	0.0	0	0	eor
1981	19650113	5	0.2	1	0	eor
1981	19650114	5	2.8	1	0	eor
1981	19650115	5	0.5	1	0	eor
1981	19650116	5	6.4	1	0	eor
1981	19650117	5	2.0	1	0	eor
1981	19650118	5	2.3	1	0	eor
1981	19650119	5	0.6	8	0	eor
1981	19650120	5	0.3	1	0	eor
1981	19650121	5	0.3	1	0	eor
1981	19650122	5	1.6	1	0	eor
1981	19650123	5	2.5	1	0	eor
1981	19650124	5	0.8	1	0	eor
1981	19650125	5	0.9	8	0	eor
1981	19650126	5	1.2	7	0	eor
1981	19650127	5	2.3	7	1	eor
1981	19650128	5	0.0	0	3	eor
1981	19650129	5	0.0	0	3	eor
1981	19650130	5	0.0	0	3	eor
1981	19650131	5	0.0	0	3	eor
1981	19650201	5	1.3	8	0	eor
1981	19650202	5	0.4	7	0	eor
1981	19650203	5	1.2	1	0	eor
1981	19650204	5	1.5	1	0	eor
1981	19650205	5	0.5	1	0	eor
1981	19650206	5	0.0	0	0	eor
1981	19650207	5	0.0	0	0	eor
1981	19650208	5	0.0	0	0	eor
1981	19650209	5	1.3	8	0	eor
1981	19650210	5	0.3	1	0	eor
1981	19650211	5	2.9	1	0	eor
1981	19650212	5	4.0	1	0	eor
1981	19650213	5	3.1	8	0	eor
1981	19650214	5	0.3	7	0	eor
1981	19650215	5	0.0	7	1	eor
1981	19650216	5	0.0	0	1	eor
1981	19650217	5	0.0	7	0	eor
1981	19650218	5	0.4	7	0	eor
1981	19650219	5	0.0	0	0	eor
1981	19650220	5	0.0	0	0	eor
1981	19650221	5	0.1	7	0	eor
1981	19650222	5	0.0	7	0	eor
1981	19650223	5	1.0	8	0	eor
1981	19650224	5	0.5	7	0	eor
1981	19650225	5	0.0	0	0	eor
1981	19650226	5	2.4	7	0	eor
1981	19650227	5	0.0	7	4	eor
1981	19650228	5	4.0	7	1	eor
1981	19650301	5	0.0	7	7	eor
1981	19650302	5	0.0	7	9	eor
1981	19650303	5	0.0	0	6	eor
1981	19650304	5	0.0	0	6	eor
1981	19650305	5	0.0	7	4	eor
1981	19650306	5	0.0	7	3	eor
1981	19650307	5	0.0	0	2	eor
1981	19650308	5	0.5	7	1	eor
1981	19650309	5	0.0	0	0	eor
1981	19650310	5	0.0	0	0	eor
1981	19650311	5	0.0	0	0	eor
1981	19650312	5	0.0	0	0	eor
1981	19650313	5	0.0	0	0	eor
1981	19650314	5	0.0	1	0	eor
1981	19650315	5	2.2	1	0	eor
1981	19650316	5	0.2	1	0	eor
1981	19650317	5	0.0	0	0	eor
1981	19650318	5	1.8	1	0	eor
1981	19650319	5	0.2	1	0	eor
1981	19650320	5	0.8	7	0	eor
1981	19650321	5	0.2	7	0	eor
1981	19650322	5	0.0	0	0	eor
1981	19650323	5	1.4	1	0	eor
1981	19650324	5	1.5	1	0	eor
1981	19650325	5	4.9	1	0	eor
1981	19650326	5	0.9	1	0	eor
1981	19650327	5	1.4	1	0	eor
1981	19650328	5	0.0	0	0	eor
1981	19650329	5	0.0	0	0	eor
1981	19650330	5	0.0	0	0	eor
1981	19650331	5	0.0	0	0	eor
1981	19650401	5	0.0	0	0	eor
1981	19650402	5	0.0	0	0	eor
1981	19650403	5	0.0	0	0	eor
1981	19650404	5	0.0	0	0	eor
1981	19650405	5	0.0	0	0	eor
1981	19650406	5	5.7	1	0	eor
1981	19650407	5	1.9	1	0	eor
1981	19650408	5	1.8	1	0	eor
1981	19650409	5	0.0	0	0	eor
1981	19650410	5	1.5	1	0	eor
1981	19650411	5	0.2	1	0	eor
1981	19650412	5	1.3	1	0	eor
1981	19650413	5	0.3	1	0	eor
1981	19650414	5	0.0	0	0	eor
1981	19650415	5	6.0	1	0	eor
1981	19650416	5	2.7	1	0	eor
1981	19650417	5	20.2	1	0	eor
1981	19650418	5	1.6	1	0	eor
1981	19650419	5	1.1	1	0	eor
1981	19650420	5	2.2	1	0	eor
1981	19650421	5	0.0	0	0	eor
1981	19650422	5	1.3	1	0	eor
1981	19650423	5	0.0	0	0	eor
1981	19650424	5	0.9	1	0	eor
1981	19650425	5	2.4	1	0	eor
1981	19650426	5	9.6	1	0	eor
1981	19650427	5	2.3	1	0	eor
1981	19650428	5	0.9	1	0	eor
1981	19650429	5	0.0	1	0	eor
1981	19650430	5	0.0	0	0	eor
1981	19650501	5	0.0	0	0	eor
1981	19650502	5	0.0	0	0	eor
1981	19650503	5	1.8	1	0	eor
1981	19650504	5	8.4	1	0	eor
1981	19650505	5	4.0	1	0	eor
1981	19650506	5	0.0	0	0	eor
1981	19650507	5	9.7	1	0	eor
1981	19650508	5	5.2	1	0	eor
1981	19650509	5	11.3	1	0	eor
1981	19650510	5	1.4	1	0	eor
1981	19650511	5	1.3	1	0	eor
1981	19650512	5	0.0	0	0	eor
1981	19650513	5	0.1	1	0	eor
1981	19650514	5	0.0	0	0	eor
1981	19650515	5	0.0	0	0	eor
1981	19650516	5	0.1	1	0	eor
1981	19650517	5	11.9	1	0	eor
1981	19650518	5	2.0	1	0	eor
1981	19650519	5	0.2	1	0	eor
1981	19650520	5	0.5	1	0	eor
1981	19650521	5	0.0	0	0	eor
1981	19650522	5	0.0	0	0	eor
1981	19650523	5	0.0	1	0	eor
1981	19650524	5	1.4	1	0	eor
1981	19650525	5	3.6	1	0	eor
1981	19650526	5	6.4	1	0	eor
1981	19650527	5	0.0	0	0	eor
1981	19650528	5	0.0	0	0	eor
1981	19650529	5	0.0	0	0	eor
1981	19650530	5	0.0	0	0	eor
1981	19650531	5	0.0	0	0	eor
1981	19650601	5	0.0	0	0	eor
1981	19650602	5	0.0	1	0	eor
1981	19650603	5	0.0	0	0	eor
1981	19650604	5	0.0	0	0	eor
1981	19650605	5	0.0	0	0	eor
1981	19650606	5	0.0	0	0	eor
1981	19650607	5	0.6	1	0	eor
1981	19650608	5	1.1	1	0	eor
1981	19650609	5	0.0	0	0	eor
1981	19650610	5	0.0	0	0	eor
1981	19650611	5	0.0	0	0	eor
1981	19650612	5	0.0	0	0	eor
1981	19650613	5	0.0	0	0	eor
1981	19650614	5	0.0	0	0	eor
1981	19650615	5	1.8	1	0	eor
1981	19650616	5	3.2	1	0	eor
1981	19650617	5	9.2	1	0	eor
1981	19650618	5	5.5	1	0	eor
1981	19650619	5	0.1	1	0	eor
1981	19650620	5	0.0	0	0	eor
1981	19650621	5	0.1	1	0	eor
1981	19650622	5	5.8	1	0	eor
1981	19650623	5	0.3	1	0	eor
1981	19650624	5	0.0	0	0	eor
1981	19650625	5	0.0	0	0	eor
1981	19650626	5	0.0	0	0	eor
1981	19650627	5	0.1	1	0	eor
1981	19650628	5	0.0	0	0	eor
1981	19650629	5	0.0	0	0	eor
1981	19650630	5	0.0	1	0	eor
1981	19650701	5	0.0	0	0	eor
1981	19650702	5	0.1	1	0	eor
1981	19650703	5	2.6	1	0	eor
1981	19650704	5	9.4	1	0	eor
1981	19650705	5	6.7	1	0	eor
1981	19650706	5	5.6	1	0	eor
1981	19650707	5	8.2	1	0	eor
1981	19650708	5	9.4	1	0	eor
1981	19650709	5	4.1	1	0	eor
1981	19650710	5	2.8	1	0	eor
1981	19650711	5	8.3	1	0	eor
1981	19650712	5	0.7	1	0	eor
1981	19650713	5	0.0	0	0	eor
1981	19650714	5	3.6	1	0	eor
1981	19650715	5	27.3	1	0	eor
1981	19650716	5	0.0	0	0	eor
1981	19650717	5	0.0	0	0	eor
1981	19650718	5	0.0	0	0	eor
1981	19650719	5	0.2	1	0	eor
1981	19650720	5	1.8	1	0	eor
1981	19650721	5	4.3	1	0	eor
1981	19650722	5	0.8	1	0	eor
1981	19650723	5	0.1	1	0	eor
1981	19650724	5	5.1	1	0	eor
1981	19650725	5	13.0	1	0	eor
1981	19650726	5	4.7	1	0	eor
1981	19650727	5	5.5	1	0	eor
1981	19650728	5	11.4	1	0	eor
1981	19650729	5	13.5	1	0	eor
1981	19650730	5	14.0	1	0	eor
1981	19650731	5	0.0	0	0	eor
1981	19650801	5	7.7	1	0	eor
1981	19650802	5	4.6	1	0	eor
1981	19650803	5	0.4	1	0	eor
1981	19650804	5	0.0	0	0	eor
1981	19650805	5	0.0	0	0	eor
1981	19650806	5	0.6	1	0	eor
1981	19650807	5	5.5	1	0	eor
1981	19650808	5	6.1	1	0	eor
1981	19650809	5	1.3	1	0	eor
1981	19650810	5	0.0	0	0	eor
1981	19650811	5	0.0	0	0	eor
1981	19650812	5	0.0	0	0	eor
1981	19650813	5	0.0	0	0	eor
1981	19650814	5	0.0	0	0	eor
1981	19650815	5	0.0	0	0	eor
1981	19650816	5	0.0	0	0	eor
1981	19650817	5	0.0	0	0	eor
1981	19650818	5	0.0	0	0	eor
1981	19650819	5	0.0	0	0	eor
1981	19650820	5	17.5	1	0	eor
1981	19650821	5	0.0	0	0	eor
1981	19650822	5	14.2	1	0	eor
1981	19650823	5	0.0	0	0	eor
1981	19650824	5	5.4	1	0	eor
1981	19650825	5	2.6	1	0	eor
1981	19650826	5	1.0	1	0	eor
1981	19650827	5	0.0	0	0	eor
1981	19650828	5	1.0	1	0	eor
1981	19650829	5	2.8	1	0	eor
1981	19650830	5	0.6	1	0	eor
1981	19650831	5	4.4	1	0	eor
1981	19650901	5	0.0	0	0	eor
1981	19650902	5	0.0	0	0	eor
1981	19650903	5	1.6	1	0	eor
1981	19650904	5	0.2	1	0	eor
1981	19650905	5	24.4	1	0	eor
1981	19650906	5	0.6	1	0	eor
1981	19650907	5	0.0	1	0	eor
1981	19650908	5	0.4	1	0	eor
1981	19650909	5	0.0	0	0	eor
1981	19650910	5	0.0	0	0	eor
1981	19650911	5	0.0	0	0	eor
1981	19650912	5	0.2	1	0	eor
1981	19650913	5	0.0	0	0	eor
1981	19650914	5	0.9	1	0	eor
1981	19650915	5	0.0	0	0	eor
1981	19650916	5	0.0	0	0	eor
1981	19650917	5	0.0	0	0	eor
1981	19650918	5	0.0	0	0	eor
1981	19650919	5	1.8	1	0	eor
1981	19650920	5	0.0	0	0	eor
1981	19650921	5	0.0	0	0	eor
1981	19650922	5	0.0	0	0	eor
1981	19650923	5	0.0	0	0	eor
1981	19650924	5	0.0	0	0	eor
1981	19650925	5	0.0	0	0	eor
1981	19650926	5	2.7	1	0	eor
1981	19650927	5	32.9	1	0	eor
1981	19650928	5	0.0	0	0	eor
1981	19650929	5	0.0	0	0	eor
1981	19650930	5	0.0	0	0	eor
1981	19651001	5	0.0	0	0	eor
1981	19651002	5	5.8	1	0	eor
1981	19651003	5	0.0	0	0	eor
1981	19651004	5	0.0	0	0	eor
1981	19651005	5	0.0	0	0	eor
1981	19651006	5	0.0	0	0	eor
1981	19651007	5	0.0	0	0	eor
1981	19651008	5	0.0	0	0	eor
1981	19651009	5	0.0	0	0	eor
1981	19651010	5	0.0	0	0	eor
1981	19651011	5	0.0	0	0	eor
1981	19651012	5	0.0	0	0	eor
1981	19651013	5	0.0	0	0	eor
1981	19651014	5	0.0	0	0	eor
1981	19651015	5	7.3	1	0	eor
1981	19651016	5	0.7	1	0	eor
1981	19651017	5	0.0	0	0	eor
1981	19651018	5	0.0	0	0	eor
1981	19651019	5	0.0	0	0	eor
1981	19651020	5	0.0	0	0	eor
1981	19651021	5	0.0	0	0	eor
1981	19651022	5	0.0	0	0	eor
1981	19651023	5	0.0	0	0	eor
1981	19651024	5	0.0	0	0	eor
1981	19651025	5	0.0	0	0	eor
1981	19651026	5	0.0	0	0	eor
1981	19651027	5	0.0	0	0	eor
1981	19651028	5	4.0	1	0	eor
1981	19651029	5	1.8	1	0	eor
1981	19651030	5	1.9	1	0	eor
1981	19651031	5	6.5	1	0	eor
1981	19651101	5	3.5	1	0	eor
1981	19651102	5	2.6	1	0	eor
1981	19651103	5	1.4	1	0	eor
1981	19651104	5	0.3	1	0	eor
1981	19651105	5	0.0	0	0	eor
1981	19651106	5	0.0	0	0	eor
1981	19651107	5	0.0	0	0	eor
1981	19651108	5	1.3	1	0	eor
1981	19651109	5	0.1	1	0	eor
1981	19651110	5	0.1	1	0	eor
1981	19651111	5	0.0	0	0	eor
1981	19651112	5	0.0	0	0	eor
1981	19651113	5	0.0	0	0	eor
1981	19651114	5	0.0	0	0	eor
1981	19651115	5	0.0	0	0	eor
1981	19651116	5	0.0	0	0	eor
1981	19651117	5	0.0	7	0	eor
1981	19651118	5	0.6	7	0	eor
1981	19651119	5	0.0	0	3	eor
1981	19651120	5	1.0	7	3	eor
1981	19651121	5	2.2	7	16	eor
1981	19651122	5	0.0	0	19	eor
1981	19651123	5	0.7	7	18	eor
1981	19651124	5	6.1	8	19	eor
1981	19651125	5	5.7	8	12	eor
1981	19651126	5	0.4	7	4	eor
1981	19651127	5	1.3	8	5	eor
1981	19651128	5	3.0	8	5	eor
1981	19651129	5	6.1	8	0	eor
1981	19651130	5	0.5	7	0	eor
1981	19651201	5	4.8	8	0	eor
1981	19651202	5	5.5	8	0	eor
1981	19651203	5	7.3	1	0	eor
1981	19651204	5	1.4	1	0	eor
1981	19651205	5	8.5	1	0	eor
1981	19651206	5	3.7	1	0	eor
1981	19651207	5	1.4	8	0	eor
1981	19651208	5	4.0	1	0	eor
1981	19651209	5	19.1	1	0	eor
1981	19651210	5	16.4	8	0	eor
1981	19651211	5	12.3	8	0	eor
1981	19651212	5	0.3	8	0	eor
1981	19651213	5	0.0	0	0	eor
1981	19651214	5	0.0	0	0	eor
1981	19651215	5	0.0	0	0	eor
1981	19651216	5	3.0	8	0	eor
1981	19651217	5	8.1	8	0	eor
1981	19651218	5	26.9	1	0	eor
1981	19651219	5	12.5	1	0	eor
1981	19651220	5	0.0	0	0	eor
1981	19651221	5	4.6	1	0	eor
1981	19651222	5	0.0	0	0	eor
1981	19651223	5	0.4	8	0	eor
1981	19651224	5	2.7	1	0	eor
1981	19651225	5	2.3	1	0	eor
1981	19651226	5	0.8	1	0	eor
1981	19651227	5	0.0	7	0	eor
1981	19651228	5	1.3	7	0	eor
1981	19651229	5	1.3	7	1	eor
1981	19651230	5	0.9	8	2	eor
1981	19651231	5	2.2	1	0	eor
1981	19660101	5	16.5	1	0	eor
1981	19660102	5	5.9	1	0	eor
1981	19660103	5	2.7	8	0	eor
1981	19660104	5	0.0	0	1	eor
1981	19660105	5	0.0	0	1	eor
1981	19660106	5	0.0	0	1	eor
1981	19660107	5	0.0	0	1	eor
1981	19660108	5	0.0	0	1	eor
1981	19660109	5	0.0	0	1	eor
1981	19660110	5	0.0	0	0	eor
1981	19660111	5	1.3	7	0	eor
1981	19660112	5	0.4	7	3	eor
1981	19660113	5	1.0	7	4	eor
1981	19660114	5	1.6	7	6	eor
1981	19660115	5	4.2	7	9	eor
1981	19660116	5	0.7	7	12	eor
1981	19660117	5	0.0	7	12	eor
1981	19660118	5	0.0	7	11	eor
1981	19660119	5	0.0	0	10	eor
1981	19660120	5	0.0	0	9	eor
1981	19660121	5	0.3	7	9	eor
1981	19660122	5	0.0	0	9	eor
1981	19660123	5	1.7	8	9	eor
1981	19660124	5	0.0	0	12	eor
1981	19660125	5	0.0	0	12	eor
1981	19660126	5	0.5	1	9	eor
1981	19660127	5	2.0	1	8	eor
1981	19660128	5	2.3	1	4	eor
1981	19660129	5	0.0	0	0	eor
1981	19660130	5	12.0	1	0	eor
1981	19660131	5	2.0	1	0	eor
1981	19660201	5	0.0	0	0	eor
1981	19660202	5	1.4	1	0	eor
1981	19660203	5	1.0	1	0	eor
1981	19660204	5	4.8	1	0	eor
1981	19660205	5	17.6	1	0	eor
1981	19660206	5	3.6	1	0	eor
1981	19660207	5	4.4	8	0	eor
1981	19660208	5	16.4	7	0	eor
1981	19660209	5	0.0	0	18	eor
1981	19660210	5	0.0	0	18	eor
1981	19660211	5	0.0	0	17	eor
1981	19660212	5	19.2	7	15	eor
1981	19660213	5	0.0	0	35	eor
1981	19660214	5	0.0	7	35	eor
1981	19660215	5	0.0	0	33	eor
1981	19660216	5	0.0	0	30	eor
1981	19660217	5	0.0	0	25	eor
1981	19660218	5	0.0	0	21	eor
1981	19660219	5	1.8	1	19	eor
1981	19660220	5	0.1	1	14	eor
1981	19660221	5	0.0	0	6	eor
1981	19660222	5	0.0	0	1	eor
1981	19660223	5	0.0	0	0	eor
1981	19660224	5	3.2	1	0	eor
1981	19660225	5	5.4	1	0	eor
1981	19660226	5	2.7	1	0	eor
1981	19660227	5	0.0	0	0	eor
1981	19660228	5	0.1	1	0	eor
1981	19660301	5	2.4	1	0	eor
1981	19660302	5	0.0	0	0	eor
1981	19660303	5	0.0	0	0	eor
1981	19660304	5	0.0	0	0	eor
1981	19660305	5	0.0	0	0	eor
1981	19660306	5	0.0	0	0	eor
1981	19660307	5	0.0	0	0	eor
1981	19660308	5	0.2	1	0	eor
1981	19660309	5	0.9	1	0	eor
1981	19660310	5	9.5	1	0	eor
1981	19660311	5	3.7	1	0	eor
1981	19660312	5	0.4	1	0	eor
1981	19660313	5	0.0	8	0	eor
1981	19660314	5	4.6	8	0	eor
1981	19660315	5	0.0	0	0	eor
1981	19660316	5	0.0	1	0	eor
1981	19660317	5	0.0	0	0	eor
1981	19660318	5	0.7	1	0	eor
1981	19660319	5	0.0	0	0	eor
1981	19660320	5	0.0	0	0	eor
1981	19660321	5	0.1	1	0	eor
1981	19660322	5	0.3	1	0	eor
1981	19660323	5	5.4	1	0	eor
1981	19660324	5	4.2	8	0	eor
1981	19660325	5	5.0	8	0	eor
1981	19660326	5	0.4	8	4	eor
1981	19660327	5	14.0	1	0	eor
1981	19660328	5	2.5	8	0	eor
1981	19660329	5	3.0	8	0	eor
1981	19660330	5	5.1	8	3	eor
1981	19660331	5	3.8	1	0	eor
1981	19660401	5	0.0	0	0	eor
1981	19660402	5	0.8	1	0	eor
1981	19660403	5	7.7	1	0	eor
1981	19660404	5	0.0	0	0	eor
1981	19660405	5	0.0	0	0	eor
1981	19660406	5	3.6	1	0	eor
1981	19660407	5	0.0	0	0	eor
1981	19660408	5	0.7	1	0	eor
1981	19660409	5	4.2	1	0	eor
1981	19660410	5	4.5	1	0	eor
1981	19660411	5	0.5	1	0	eor
1981	19660412	5	2.6	7	0	eor
1981	19660413	5	7.2	8	3	eor
1981	19660414	5	0.0	0	4	eor
1981	19660415	5	0.1	7	0	eor
1981	19660416	5	3.9	8	0	eor
1981	19660417	5	0.5	8	0	eor
1981	19660418	5	4.9	8	0	eor
1981	19660419	5	3.5	1	0	eor
1981	19660420	5	0.8	1	0	eor
1981	19660421	5	0.4	1	0	eor
1981	19660422	5	0.4	1	0	eor
1981	19660423	5	1.6	1	0	eor
1981	19660424	5	0.7	1	0	eor
1981	19660425	5	0.0	0	0	eor
1981	19660426	5	0.0	0	0	eor
1981	19660427	5	0.0	0	0	eor
1981	19660428	5	0.3	1	0	eor
1981	19660429	5	0.0	0	0	eor
1981	19660430	5	0.0	0	0	eor
1981	19660501	5	0.0	0	0	eor
1981	19660502	5	0.0	0	0	eor
1981	19660503	5	0.0	0	0	eor
1981	19660504	5	0.8	1	0	eor
1981	19660505	5	2.6	1	0	eor
1981	19660506	5	0.3	1	0	eor
1981	19660507	5	0.9	1	0	eor
1981	19660508	5	0.0	0	0	eor
1981	19660509	5	1.0	1	0	eor
1981	19660510	5	19.2	1	0	eor
1981	19660511	5	2.9	1	0	eor
1981	19660512	5	0.0	0	0	eor
1981	19660513	5	0.0	0	0	eor
1981	19660514	5	0.0	0	0	eor
1981	19660515	5	0.0	0	0	eor
1981	19660516	5	0.0	0	0	eor
1981	19660517	5	0.0	0	0	eor
1981	19660518	5	14.1	1	0	eor
1981	19660519	5	1.6	1	0	eor
1981	19660520	5	0.0	0	0	eor
1981	19660521	5	1.5	1	0	eor
1981	19660522	5	1.9	1	0	eor
1981	19660523	5	0.1	1	0	eor
1981	19660524	5	0.0	1	0	eor
1981	19660525	5	3.7	1	0	eor
1981	19660526	5	2.0	1	0	eor
1981	19660527	5	2.3	1	0	eor
1981	19660528	5	0.0	0	0	eor
1981	19660529	5	0.0	0	0	eor
1981	19660530	5	0.0	0	0	eor
1981	19660531	5	0.0	0	0	eor
1981	19660601	5	0.0	1	0	eor
1981	19660602	5	0.0	0	0	eor
1981	19660603	5	0.0	0	0	eor
1981	19660604	5	0.0	0	0	eor
1981	19660605	5	1.5	1	0	eor
1981	19660606	5	0.0	1	0	eor
1981	19660607	5	0.0	0	0	eor
1981	19660608	5	0.0	0	0	eor
1981	19660609	5	0.0	0	0	eor
1981	19660610	5	0.5	1	0	eor
1981	19660611	5	1.4	1	0	eor
1981	19660612	5	11.2	1	0	eor
1981	19660613	5	0.0	0	0	eor
1981	19660614	5	0.0	1	0	eor
1981	19660615	5	0.0	0	0	eor
1981	19660616	5	0.0	0	0	eor
1981	19660617	5	2.1	1	0	eor
1981	19660618	5	7.1	1	0	eor
1981	19660619	5	0.2	1	0	eor
1981	19660620	5	1.5	1	0	eor
1981	19660621	5	1.9	1	0	eor
1981	19660622	5	0.3	1	0	eor
1981	19660623	5	0.8	1	0	eor
1981	19660624	5	1.7	1	0	eor
1981	19660625	5	7.5	1	0	eor
1981	19660626	5	0.0	0	0	eor
1981	19660627	5	11.2	1	0	eor
1981	19660628	5	26.5	1	0	eor
1981	19660629	5	1.7	1	0	eor
1981	19660630	5	0.0	0	0	eor
1981	19660701	5	0.0	0	0	eor
1981	19660702	5	0.0	0	0	eor
1981	19660703	5	0.0	0	0	eor
1981	19660704	5	1.9	1	0	eor
1981	19660705	5	0.0	1	0	eor
1981	19660706	5	0.5	1	0	eor
1981	19660707	5	0.8	1	0	eor
1981	19660708	5	0.0	0	0	eor
1981	19660709	5	0.0	0	0	eor
1981	19660710	5	0.6	1	0	eor
1981	19660711	5	6.6	1	0	eor
1981	19660712	5	0.7	1	0	eor
1981	19660713	5	1.9	1	0	eor
1981	19660714	5	5.1	1	0	eor
1981	19660715	5	0.6	1	0	eor
1981	19660716	5	11.1	1	0	eor
1981	19660717	5	0.2	1	0	eor
1981	19660718	5	0.8	1	0	eor
1981	19660719	5	3.3	1	0	eor
1981	19660720	5	8.5	1	0	eor
1981	19660721	5	1.3	1	0	eor
1981	19660722	5	0.6	1	0	eor
1981	19660723	5	0.0	0	0	eor
1981	19660724	5	0.0	0	0	eor
1981	19660725	5	0.0	1	0	eor
1981	19660726	5	0.0	0	0	eor
1981	19660727	5	1.3	1	0	eor
1981	19660728	5	0.4	1	0	eor
1981	19660729	5	3.8	1	0	eor
1981	19660730	5	1.5	1	0	eor
1981	19660731	5	6.7	1	0	eor
1981	19660801	5	4.5	1	0	eor
1981	19660802	5	0.8	1	0	eor
1981	19660803	5	4.4	1	0	eor
1981	19660804	5	5.2	1	0	eor
1981	19660805	5	2.0	1	0	eor
1981	19660806	5	4.4	1	0	eor
1981	19660807	5	0.5	1	0	eor
1981	19660808	5	0.5	1	0	eor
1981	19660809	5	14.2	1	0	eor
1981	19660810	5	2.5	1	0	eor
1981	19660811	5	0.6	1	0	eor
1981	19660812	5	0.0	0	0	eor
1981	19660813	5	17.0	1	0	eor
1981	19660814	5	0.0	0	0	eor
1981	19660815	5	0.0	0	0	eor
1981	19660816	5	0.0	0	0	eor
1981	19660817	5	0.0	0	0	eor
1981	19660818	5	0.0	0	0	eor
1981	19660819	5	0.0	0	0	eor
1981	19660820	5	0.0	0	0	eor
1981	19660821	5	0.0	0	0	eor
1981	19660822	5	3.9	1	0	eor
1981	19660823	5	6.9	1	0	eor
1981	19660824	5	1.1	1	0	eor
1981	19660825	5	2.0	1	0	eor
1981	19660826	5	0.0	0	0	eor
1981	19660827	5	0.0	0	0	eor
1981	19660828	5	0.0	0	0	eor
1981	19660829	5	0.0	0	0	eor
1981	19660830	5	6.7	1	0	eor
1981	19660831	5	1.5	1	0	eor
1981	19660901	5	5.0	1	0	eor
1981	19660902	5	7.9	1	0	eor
1981	19660903	5	4.5	1	0	eor
1981	19660904	5	1.5	1	0	eor
1981	19660905	5	4.8	1	0	eor
1981	19660906	5	0.5	1	0	eor
1981	19660907	5	0.0	0	0	eor
1981	19660908	5	0.0	0	0	eor
1981	19660909	5	0.0	0	0	eor
1981	19660910	5	0.0	0	0	eor
1981	19660911	5	0.0	0	0	eor
1981	19660912	5	0.0	0	0	eor
1981	19660913	5	1.0	1	0	eor
1981	19660914	5	2.4	1	0	eor
1981	19660915	5	15.6	1	0	eor
1981	19660916	5	0.0	0	0	eor
1981	19660917	5	0.0	0	0	eor
1981	19660918	5	0.0	0	0	eor
1981	19660919	5	0.0	0	0	eor
1981	19660920	5	0.0	0	0	eor
1981	19660921	5	0.0	1	0	eor
1981	19660922	5	0.1	1	0	eor
1981	19660923	5	4.0	1	0	eor
1981	19660924	5	0.0	0	0	eor
1981	19660925	5	0.5	1	0	eor
1981	19660926	5	0.7	1	0	eor
1981	19660927	5	0.5	1	0	eor
1981	19660928	5	0.0	0	0	eor
1981	19660929	5	0.0	0	0	eor
1981	19660930	5	0.0	0	0	eor
1981	19661001	5	1.2	1	0	eor
1981	19661002	5	0.0	0	0	eor
1981	19661003	5	0.5	1	0	eor
1981	19661004	5	6.2	1	0	eor
1981	19661005	5	2.4	1	0	eor
1981	19661006	5	0.8	1	0	eor
1981	19661007	5	0.0	0	0	eor
1981	19661008	5	0.0	0	0	eor
1981	19661009	5	0.8	1	0	eor
1981	19661010	5	11.3	1	0	eor
1981	19661011	5	0.0	0	0	eor
1981	19661012	5	0.0	0	0	eor
1981	19661013	5	0.0	0	0	eor
1981	19661014	5	0.0	0	0	eor
1981	19661015	5	0.0	0	0	eor
1981	19661016	5	0.0	0	0	eor
1981	19661017	5	0.4	1	0	eor
1981	19661018	5	0.0	0	0	eor
1981	19661019	5	5.6	1	0	eor
1981	19661020	5	0.5	1	0	eor
1981	19661021	5	2.2	1	0	eor
1981	19661022	5	9.6	1	0	eor
1981	19661023	5	2.0	1	0	eor
1981	19661024	5	0.0	0	0	eor
1981	19661025	5	0.0	0	0	eor
1981	19661026	5	0.0	0	0	eor
1981	19661027	5	1.0	1	0	eor
1981	19661028	5	0.0	0	0	eor
1981	19661029	5	0.0	0	0	eor
1981	19661030	5	0.0	0	0	eor
1981	19661031	5	0.0	0	0	eor
1981	19661101	5	0.0	0	0	eor
1981	19661102	5	1.3	7	0	eor
1981	19661103	5	0.0	0	1	eor
1981	19661104	5	8.1	1	0	eor
1981	19661105	5	0.0	0	0	eor
1981	19661106	5	0.0	0	0	eor
1981	19661107	5	0.0	0	0	eor
1981	19661108	5	0.0	0	0	eor
1981	19661109	5	2.0	1	0	eor
1981	19661110	5	0.6	1	0	eor
1981	19661111	5	0.0	0	0	eor
1981	19661112	5	0.0	0	0	eor
1981	19661113	5	0.0	0	0	eor
1981	19661114	5	2.1	8	0	eor
1981	19661115	5	4.4	1	0	eor
1981	19661116	5	0.0	1	0	eor
1981	19661117	5	0.0	0	0	eor
1981	19661118	5	3.5	1	0	eor
1981	19661119	5	4.8	1	0	eor
1981	19661120	5	0.0	1	0	eor
1981	19661121	5	5.2	8	0	eor
1981	19661122	5	0.9	1	0	eor
1981	19661123	5	0.0	0	0	eor
1981	19661124	5	0.0	1	0	eor
1981	19661125	5	0.8	1	0	eor
1981	19661126	5	1.1	1	0	eor
1981	19661127	5	2.6	1	0	eor
1981	19661128	5	6.1	8	0	eor
1981	19661129	5	0.2	1	0	eor
1981	19661130	5	10.0	1	0	eor
1981	19661201	5	0.9	1	0	eor
1981	19661202	5	0.3	1	0	eor
1981	19661203	5	0.1	1	0	eor
1981	19661204	5	0.7	8	0	eor
1981	19661205	5	0.0	0	0	eor
1981	19661206	5	0.0	0	0	eor
1981	19661207	5	0.0	0	0	eor
1981	19661208	5	3.5	8	0	eor
1981	19661209	5	7.0	8	0	eor
1981	19661210	5	0.0	0	0	eor
1981	19661211	5	0.0	0	0	eor
1981	19661212	5	7.2	8	0	eor
1981	19661213	5	0.7	8	2	eor
1981	19661214	5	0.9	1	0	eor
1981	19661215	5	0.0	0	0	eor
1981	19661216	5	2.4	1	0	eor
1981	19661217	5	3.2	1	0	eor
1981	19661218	5	5.0	1	0	eor
1981	19661219	5	13.6	1	0	eor
1981	19661220	5	2.5	8	0	eor
1981	19661221	5	2.7	8	1	eor
1981	19661222	5	2.6	1	0	eor
1981	19661223	5	3.7	1	0	eor
1981	19661224	5	0.9	8	0	eor
1981	19661225	5	0.7	8	0	eor
1981	19661226	5	0.0	0	0	eor
1981	19661227	5	0.0	0	0	eor
1981	19661228	5	0.1	1	0	eor
1981	19661229	5	11.2	1	0	eor
1981	19661230	5	2.6	1	0	eor
1981	19661231	5	9.1	1	0	eor
1981	19670101	5	6.1	1	0	eor
1981	19670102	5	34.1	8	0	eor
1981	19670103	5	6.6	7	3	eor
1981	19670104	5	1.2	7	3	eor
1981	19670105	5	0.2	7	4	eor
1981	19670106	5	0.1	7	5	eor
1981	19670107	5	0.0	0	5	eor
1981	19670108	5	0.4	7	5	eor
1981	19670109	5	0.3	7	5	eor
1981	19670110	5	1.5	8	5	eor
1981	19670111	5	3.1	1	3	eor
1981	19670112	5	2.7	1	0	eor
1981	19670113	5	0.9	1	0	eor
1981	19670114	5	0.4	1	0	eor
1981	19670115	5	1.7	1	0	eor
1981	19670116	5	0.3	1	0	eor
1981	19670117	5	0.0	0	0	eor
1981	19670118	5	0.0	0	0	eor
1981	19670119	5	0.0	0	0	eor
1981	19670120	5	0.8	1	0	eor
1981	19670121	5	1.6	1	0	eor
1981	19670122	5	0.0	0	0	eor
1981	19670123	5	0.3	1	0	eor
1981	19670124	5	0.9	8	0	eor
1981	19670125	5	1.5	8	0	eor
1981	19670126	5	8.1	1	0	eor
1981	19670127	5	3.6	1	0	eor
1981	19670128	5	13.9	1	0	eor
1981	19670129	5	1.8	1	0	eor
1981	19670130	5	0.0	0	0	eor
1981	19670131	5	0.3	1	0	eor
1981	19670201	5	0.6	1	0	eor
1981	19670202	5	4.8	1	0	eor
1981	19670203	5	0.6	1	0	eor
1981	19670204	5	0.2	1	0	eor
1981	19670205	5	0.0	0	0	eor
1981	19670206	5	0.0	1	0	eor
1981	19670207	5	0.0	0	0	eor
1981	19670208	5	1.7	8	0	eor
1981	19670209	5	0.5	1	0	eor
1981	19670210	5	2.3	1	0	eor
1981	19670211	5	0.0	0	0	eor
1981	19670212	5	0.0	0	0	eor
1981	19670213	5	0.0	0	0	eor
1981	19670214	5	0.0	0	0	eor
1981	19670215	5	0.0	0	0	eor
1981	19670216	5	0.0	0	0	eor
1981	19670217	5	0.0	0	0	eor
1981	19670218	5	0.0	0	0	eor
1981	19670219	5	5.8	1	0	eor
1981	19670220	5	7.1	1	0	eor
1981	19670221	5	2.8	1	0	eor
1981	19670222	5	0.8	1	0	eor
1981	19670223	5	1.5	1	0	eor
1981	19670224	5	0.0	0	0	eor
1981	19670225	5	0.0	0	0	eor
1981	19670226	5	1.9	1	0	eor
1981	19670227	5	9.3	1	0	eor
1981	19670228	5	6.8	1	0	eor
1981	19670301	5	6.0	1	0	eor
1981	19670302	5	5.8	1	0	eor
1981	19670303	5	0.2	1	0	eor
1981	19670304	5	0.0	0	0	eor
1981	19670305	5	0.0	0	0	eor
1981	19670306	5	0.0	0	0	eor
1981	19670307	5	0.0	0	0	eor
1981	19670308	5	0.0	0	0	eor
1981	19670309	5	0.0	1	0	eor
1981	19670310	5	0.0	0	0	eor
1981	19670311	5	6.2	1	0	eor
1981	19670312	5	1.1	1	0	eor
1981	19670313	5	0.3	1	0	eor
1981	19670314	5	0.5	1	0	eor
1981	19670315	5	3.3	1	0	eor
1981	19670316	5	1.5	1	0	eor
1981	19670317	5	3.7	1	0	eor
1981	19670318	5	1.4	1	0	eor
1981	19670319	5	2.3	1	0	eor
1981	19670320	5	2.8	1	0	eor
1981	19670321	5	0.0	0	0	eor
1981	19670322	5	26.6	1	0	eor
1981	19670323	5	3.5	8	0	eor
1981	19670324	5	2.7	1	0	eor
1981	19670325	5	0.0	0	0	eor
1981	19670326	5	1.5	1	0	eor
1981	19670327	5	3.9	1	0	eor
1981	19670328	5	0.3	1	0	eor
1981	19670329	5	1.6	1	0	eor
1981	19670330	5	0.0	0	0	eor
1981	19670331	5	4.3	1	0	eor
1981	19670401	5	0.0	8	0	eor
1981	19670402	5	4.3	1	0	eor
1981	19670403	5	0.0	0	0	eor
1981	19670404	5	1.2	1	0	eor
1981	19670405	5	2.2	1	0	eor
1981	19670406	5	2.2	1	0	eor
1981	19670407	5	0.6	1	0	eor
1981	19670408	5	0.2	1	0	eor
1981	19670409	5	0.0	0	0	eor
1981	19670410	5	7.9	1	0	eor
1981	19670411	5	1.0	1	0	eor
1981	19670412	5	0.0	0	0	eor
1981	19670413	5	0.0	0	0	eor
1981	19670414	5	0.0	0	0	eor
1981	19670415	5	0.0	0	0	eor
1981	19670416	5	0.0	0	0	eor
1981	19670417	5	0.1	7	0	eor
1981	19670418	5	0.9	8	0	eor
1981	19670419	5	0.3	1	0	eor
1981	19670420	5	0.2	1	0	eor
1981	19670421	5	3.7	1	0	eor
1981	19670422	5	4.0	1	0	eor
1981	19670423	5	0.0	0	0	eor
1981	19670424	5	0.0	0	0	eor
1981	19670425	5	0.0	0	0	eor
1981	19670426	5	0.0	0	0	eor
1981	19670427	5	0.0	0	0	eor
1981	19670428	5	0.0	0	0	eor
1981	19670429	5	0.0	0	0	eor
1981	19670430	5	0.0	1	0	eor
1981	19670501	5	1.2	1	0	eor
1981	19670502	5	0.0	0	0	eor
1981	19670503	5	0.0	0	0	eor
1981	19670504	5	0.0	0	0	eor
1981	19670505	5	0.0	0	0	eor
1981	19670506	5	1.5	1	0	eor
1981	19670507	5	1.9	1	0	eor
1981	19670508	5	1.5	1	0	eor
1981	19670509	5	0.3	1	0	eor
1981	19670510	5	0.0	0	0	eor
1981	19670511	5	0.0	0	0	eor
1981	19670512	5	0.0	0	0	eor
1981	19670513	5	0.0	0	0	eor
1981	19670514	5	0.7	1	0	eor
1981	19670515	5	12.9	1	0	eor
1981	19670516	5	0.0	0	0	eor
1981	19670517	5	0.0	0	0	eor
1981	19670518	5	0.2	1	0	eor
1981	19670519	5	2.2	1	0	eor
1981	19670520	5	0.0	0	0	eor
1981	19670521	5	0.0	0	0	eor
1981	19670522	5	0.0	0	0	eor
1981	19670523	5	2.5	1	0	eor
1981	19670524	5	3.0	1	0	eor
1981	19670525	5	6.3	1	0	eor
1981	19670526	5	4.1	1	0	eor
1981	19670527	5	0.0	0	0	eor
1981	19670528	5	0.0	0	0	eor
1981	19670529	5	2.1	1	0	eor
1981	19670530	5	13.6	1	0	eor
1981	19670531	5	5.9	1	0	eor
1981	19670601	5	0.0	0	0	eor
1981	19670602	5	0.0	0	0	eor
1981	19670603	5	2.0	1	0	eor
1981	19670604	5	0.9	1	0	eor
1981	19670605	5	0.0	0	0	eor
1981	19670606	5	4.0	1	0	eor
1981	19670607	5	0.1	1	0	eor
1981	19670608	5	0.9	1	0	eor
1981	19670609	5	0.0	1	0	eor
1981	19670610	5	1.5	1	0	eor
1981	19670611	5	1.6	1	0	eor
1981	19670612	5	0.0	0	0	eor
1981	19670613	5	1.4	1	0	eor
1981	19670614	5	8.5	1	0	eor
1981	19670615	5	0.0	0	0	eor
1981	19670616	5	0.0	0	0	eor
1981	19670617	5	0.0	0	0	eor
1981	19670618	5	0.0	0	0	eor
1981	19670619	5	6.5	1	0	eor
1981	19670620	5	1.5	1	0	eor
1981	19670621	5	0.0	0	0	eor
1981	19670622	5	0.0	0	0	eor
1981	19670623	5	3.0	1	0	eor
1981	19670624	5	0.5	1	0	eor
1981	19670625	5	0.0	0	0	eor
1981	19670626	5	0.0	0	0	eor
1981	19670627	5	52.8	1	0	eor
1981	19670628	5	20.5	1	0	eor
1981	19670629	5	0.0	1	0	eor
1981	19670630	5	0.0	0	0	eor
1981	19670701	5	0.0	0	0	eor
1981	19670702	5	3.1	1	0	eor
1981	19670703	5	6.9	1	0	eor
1981	19670704	5	0.0	0	0	eor
1981	19670705	5	0.0	0	0	eor
1981	19670706	5	0.0	0	0	eor
1981	19670707	5	0.0	0	0	eor
1981	19670708	5	5.4	1	0	eor
1981	19670709	5	0.2	1	0	eor
1981	19670710	5	0.0	0	0	eor
1981	19670711	5	0.0	0	0	eor
1981	19670712	5	0.0	0	0	eor
1981	19670713	5	0.0	0	0	eor
1981	19670714	5	1.0	1	0	eor
1981	19670715	5	17.3	1	0	eor
1981	19670716	5	0.0	0	0	eor
1981	19670717	5	0.0	0	0	eor
1981	19670718	5	0.0	0	0	eor
1981	19670719	5	5.0	1	0	eor
1981	19670720	5	0.0	0	0	eor
1981	19670721	5	1.9	1	0	eor
1981	19670722	5	0.0	0	0	eor
1981	19670723	5	5.4	1	0	eor
1981	19670724	5	0.0	0	0	eor
1981	19670725	5	0.0	0	0	eor
1981	19670726	5	0.0	0	0	eor
1981	19670727	5	0.0	0	0	eor
1981	19670728	5	10.0	1	0	eor
1981	19670729	5	3.1	1	0	eor
1981	19670730	5	0.4	1	0	eor
1981	19670731	5	1.0	1	0	eor
1981	19670801	5	0.5	1	0	eor
1981	19670802	5	2.2	1	0	eor
1981	19670803	5	0.2	1	0	eor
1981	19670804	5	0.0	0	0	eor
1981	19670805	5	0.0	1	0	eor
1981	19670806	5	0.0	0	0	eor
1981	19670807	5	0.0	0	0	eor
1981	19670808	5	0.0	0	0	eor
1981	19670809	5	5.6	1	0	eor
1981	19670810	5	3.0	1	0	eor
1981	19670811	5	16.5	1	0	eor
1981	19670812	5	0.8	1	0	eor
1981	19670813	5	0.0	0	0	eor
1981	19670814	5	1.7	1	0	eor
1981	19670815	5	1.8	1	0	eor
1981	19670816	5	3.3	1	0	eor
1981	19670817	5	2.7	1	0	eor
1981	19670818	5	1.1	1	0	eor
1981	19670819	5	6.1	1	0	eor
1981	19670820	5	0.2	1	0	eor
1981	19670821	5	0.0	0	0	eor
1981	19670822	5	0.0	0	0	eor
1981	19670823	5	0.0	0	0	eor
1981	19670824	5	0.0	0	0	eor
1981	19670825	5	0.0	0	0	eor
1981	19670826	5	1.4	1	0	eor
1981	19670827	5	0.0	0	0	eor
1981	19670828	5	0.0	0	0	eor
1981	19670829	5	0.0	0	0	eor
1981	19670830	5	0.0	0	0	eor
1981	19670831	5	1.5	1	0	eor
1981	19670901	5	4.0	1	0	eor
1981	19670902	5	2.6	1	0	eor
1981	19670903	5	0.6	1	0	eor
1981	19670904	5	0.4	1	0	eor
1981	19670905	5	0.2	1	0	eor
1981	19670906	5	0.2	1	0	eor
1981	19670907	5	0.0	0	0	eor
1981	19670908	5	10.3	1	0	eor
1981	19670909	5	0.0	0	0	eor
1981	19670910	5	0.0	0	0	eor
1981	19670911	5	0.1	1	0	eor
1981	19670912	5	0.0	1	0	eor
1981	19670913	5	1.8	1	0	eor
1981	19670914	5	0.0	0	0	eor
1981	19670915	5	0.0	0	0	eor
1981	19670916	5	1.2	1	0	eor
1981	19670917	5	0.0	0	0	eor
1981	19670918	5	0.0	0	0	eor
1981	19670919	5	0.5	1	0	eor
1981	19670920	5	13.5	1	0	eor
1981	19670921	5	12.1	1	0	eor
1981	19670922	5	3.0	1	0	eor
1981	19670923	5	0.2	1	0	eor
1981	19670924	5	0.0	0	0	eor
1981	19670925	5	0.8	1	0	eor
1981	19670926	5	0.0	0	0	eor
1981	19670927	5	0.0	0	0	eor
1981	19670928	5	0.0	0	0	eor
1981	19670929	5	0.0	0	0	eor
1981	19670930	5	1.4	1	0	eor
1981	19671001	5	0.0	0	0	eor
1981	19671002	5	0.6	1	0	eor
1981	19671003	5	0.0	0	0	eor
1981	19671004	5	5.0	1	0	eor
1981	19671005	5	11.3	1	0	eor
1981	19671006	5	0.0	0	0	eor
1981	19671007	5	2.5	1	0	eor
1981	19671008	5	2.1	1	0	eor
1981	19671009	5	3.0	1	0	eor
1981	19671010	5	2.1	1	0	eor
1981	19671011	5	0.0	0	0	eor
1981	19671012	5	0.0	0	0	eor
1981	19671013	5	0.0	0	0	eor
1981	19671014	5	1.1	1	0	eor
1981	19671015	5	2.5	1	0	eor
1981	19671016	5	4.4	1	0	eor
1981	19671017	5	4.5	1	0	eor
1981	19671018	5	14.9	8	0	eor
1981	19671019	5	0.2	1	0	eor
1981	19671020	5	0.0	0	0	eor
[truncated: 18,335 more rows]
